# Supplementary material for: Plasmodium vivax serological exposure markers: PvMSP1-42-induced humoral and memory B-cell response generates long-lived antibodies
Source: PLoS Pathog. 2024 Jun 28;20(6):e1012334. doi: 10.1371/journal.ppat.1012334 (PMC11239109; doi:10.1371/journal.ppat.1012334)
Supplement: S1 Data — (XLSX) [file ppat.1012334.s012.xlsx]

## Sheet: Figure 1
		PVX_096055 (HP)	PVX_115045 (COX2a)	PVX_097715 (MSP3)	PVX_114145 (MSP10)	PVX_090945 (HP)	PVX_079980 (HP)	PVX_117880 (RON2)	PVX_097745 (ADF1)	PVX_098582 (RBP1b)	PVX_099980 (MSP1-42)	PVX_088910 (GAMA)
	AVM	95	85	95	95	85	85	90	80	90	95	95
	5-y-RI	43.2	37.8	45.9	43.2	24.3	27	29.7	51.4	51.4	78.4	21.6
	12-y-RI	23.3	56.7	56.7	40	26.7	50	33.3	46.7	76.7	93.3	20
	30-y-RI	26.7	43.3	33.3	26.7	20	23.3	36.7	40	33.3	56.7	10

## Sheet: Table 1
AVM				5-y-RI				12-y-RI				30-y-RI				HI
No	Gender	Age		No	Gender	Age		No	Gender	Age		No	Gender	Age		No	Gender	Age
1	F	46		1	M	66		1	M	31		1	F	45		1	M	30
2	M			2	M	58		2	M	69		2	M	47		2	F	24
3	F	55		3	F	73		3	M	47		3	M	51		3	F	26
4	M	20		4	F	76		4	M	23		4	M	54		4	F	26
5	M	34		5	M	58		5	F	19		5	F	56		5	F	30
6	M	44		6	F	28		6	F	51		6	F	56		6	F	30
7	F	55		7	F	33		7	M	71		7	F	56		7	M	23
8	F			8	F	56		8	M	51		8	F	57		8	M	25
9	M	58		9	M	74		9	F	22		9	F	58		9	M	24
10	M	19		10	F	85		10	M	26		10	M	61		10	M	25
11	M	26		11	M	8		11	F	34		11	M	61		11	F	27
12	F	45		12	M	60		12	F	62		12	M	62		12	M	25
13	M	17		13	M	44		13	M	50		13	F	63		13	F	33
14	F	18		14	F	69		14	F	45		14	F	63		14	M	30
15	M	20		15	M	83		15	F	59		15	F	63		15	M	27
16	F	53		16	F	67		16	M	66		16	F	63		16	M	27
17	M	21		17	M	36		17	M	34		17	M	64		17	F	32
18	M	55		18	M	83		18	M	40		18	M	66		18	F	31
19	M			19	F	14		19	M	72		19	F	70		19	F	31
20	F	20		20	F	31		20	M	78		20	F	72		20	M	31
Average		35.6471		21	F	57		21	M	45		21	M	72		Average		27.85
SD		16.1437		22	M	32		22	F	49		22	M	73		SD		3.06551
				23	F	58		23	M	50		23	F	74
Total	M	12		24	M	31		24	F	58		24	M	74		Total	M	10
	F	8		25	M	78		25	M	70		25	F	76			F	10
				26	M	35		26	F	59		26	M	77
				27	M	71		27	M	60		27	F	77
				28	F	7		28	M	52		28	F	80
				29	M	53		29	M	58		29	F	81
				30	M	50		30	M	27		30	M	83
				31	M	18		Average		49.2667		Average		65.1667
				32	F	76		SD		16.4651		SD		10.2017
				33	M	67
				34	F	25		Total	M	20		Total	M	13
				35	F	45			F	10			F	17
				36	M	10
				37	M
				Average		50.4167
				SD		22.517
				Total	M	21
					F	16

## Sheet: Figure 2
	Protein code	Pv code	PlasmoDB 5.5 Gene Name (Pf, Pb, Py, Pk)	PlasmoDB 5.5 Gene Name (Reanotation: changed or user comments)	Expression level	Signal	TM	GPI	ORF (bp)	Insert	Template DNA	PCR	In-Fusion cloning	MW (kDa)	Sequencing result
RBP	Fragemnts	Genes
	170-01	PVX_098582	None	reticulocyte-binding protein 1 (RBP1), like		N	N		2697	7818 (4-2700)				104.5
	170-02	PVX_098582	None	reticulocyte-binding protein 1 (RBP1), like		N	N		2745	7818 (2656-5400)				107.1
	171	PVX_125738	None	reticulocyte binding protein 1 precursor, putative		N	TM1		2361	2361 (0-2361)				90.9
	175	PVX_101590	None	reticulocyte-binding protein 2 (RBP2), like		N	N		1923	1926 (4-1926)				74
363	1	PVX_094255	reticulocyte binding protein 2 homologue a	reticulocyte binding protein 2 precursor, putative	Schiz High exp.	N	N	N	7959	2001 (5959-7959)		Yes	Yes	77.25	CTAATTTCAACCAAATTGGAACCCATCGAAAAGGAAATTGAAAGTATTAATTCCTCCTTTGATCAGTTGCTCGAGAAAGG AAAGAAGTGCGAAATGACGAAGTACAAATTGGTAAGGGATAGCCTAAGCACTAAAATAAATGACCATTCTGCAATCATTA AGGACAACCAAAAAAAAGCCACTGAATATTTAACGTACATTCAAAATAATCACATTTCCATATTTAAAGACATTGATATG CTAAATGAAAACCTGGGTGAAAAATCCGTAAGTAGGTATGCCATAGCCAAAATCGAAGAAGCAAATGATCTTTCCGCACA ACTAACCGCTGCAGTTAGTGAATACGAAGCGATAGCTAATTCTATTAGAAAAGAATTTACAAATATAAGTGACCA…	T1994P, K2151 (AAA/AAG), E2592G
364	2	PVX_090330		reticulocyte binding protein 2 precursor (PvRBP-2), putative	Schiz High exp.	N	N	N	423	333 (91-423)		Yes	Yes	65.1	AGGGATGATCAAAACGGACAAAACAGTGAAATCAGAGGAGACAACATAAACAATCACAATAAAAACCATAACGATCAGAA CAACCATAATGGTAATAATGATAACAGCATTAATAGTGAATACCTAAAAACGTCACATCTACAGAATAGTTCGGCCATGG TACACCTAAACGATCATAAAATTACAACAAAGCCGGCTCGATACTCTTACATACAAAGAAGCAAAATATATGCACTTAAC CCAAATAATAAAAATATAGAAAAAATTAATAACGAATTGCATACTGTTCCAAATTCATTTGTTCAATATTATGTATACAC CAATCTAAATGATACAGTATATAAGATGCGTTACATTAGTATCTTCGATGAGTATAATAATATAGTTTCTTTGCA…	Many
408	46	PVX_121920	reticulocyte binding protein 2 homolog a	reticulocyte-binding protein 2 (RBP2), like	Schiz High exp.	Y (N22)	N	N	7464	2061 (67-2127)		Yes	Yes	79.62	GAAAGCAATCGAATTAAAGCATATAAACTTAAGAAGGAACCTAAGCTATGGCCACTACAAGATAGCCTTAACGAAAGCGA TAAATTCGAGTATACCAATGGAGGGAAGGAAAATCCCCCAAATTTCTTCAGCTCAAATGTAAAGGCGCATAATAAAAAAG AGGGCAAAAAGTATGAACAAAATTTGTCTTTACCTGACAACACATCTTTCGTAACGGTAAAAAATTATAACTACACAAGA ACACCATCACACCATGCTTACATAAGAAGAGACAATACACACACCAACAGTACAAATAATAATCAAATTAGGAATGTACC TAAAGAATTAAATCCTCGGGAATTTCTCTTCACACCAAAGAATCAAATAAGCGCATCTCTCATCCAAACTAACGG…	E304K, N415D, D557N, N578D, T611A, D649G, S696 (TCA/TCG)
409	47	PVX_098585	reticulocyte binding protein 2 homolog a (PvRBP family)	reticulocyte-binding protein 1 (RBP1), putative	Schiz High exp.	Y (N23)	N	N	8454	1695 (70-1764)		Yes	Yes	65.26	AATGCAGAAGAAGACATAAGGAATAGCGAAGGGAAAGTAAACTTCTTTTCGCTGGATTCTAATTTAAAGAAAAATAAAAA GTCGAAACATAATAGGGTGAAAAGAAGGAACGCGAAAATTTCGAACTTTCTAAGCCAAAAAGCGTATGTTAAAGAAACAG ATAACGCAAGTGGAAAAGACGCTGAAGGATCACGTCCGTCTCATGATTCATCGTTTGTTAACTTAAACGGTCATGTCGAT GGAAAAAGTTTATCATACAGCGTTCATGTAAAAGAAAGTACACCACATAGTACTACGCGGGAGAGCACGGAAAAGGGAAA AGAAAATGAGAAAATACAGGGTGTCCTAAGCTCTTTTGTGCAAAGCCAAGAAGGGGGAGAATCAGACGATTTGGA…	M157K, Q202K, Q268E, T361N, A510D, N469D, Q517R, D558N
	8	7
SERA	Fragemnts	Genes
367	5	PVX_003795	SERA family	serine-repeat antigen (SERA)	Schiz High exp.	N	N	N	2871	2313 (559-2871)		Yes	Yes	86.33	GCCACGAACTGCTTCCTCAGCGGCAGCCTCGAAATCGAGCACTGCTACCACTGCACCCTGTTGGAGAAGAAGCTGGCCCA AGACAGCGAGTGCTTCAAGTACGTCTCGAGTGAAGCGAAGGAGTTGATCGAGAAAGACACGCCGATTAAAGCTCAAGAAG AAGACGCCAACTCTGCAGACCACAAACTGATCGAGTCCATAGACGTGATACTAAAGGCAGTGTACAAATCAGATAAAGAT GAGGAAAAGAAGGAGCTCATCACCCCGGAGGAAGTGGACGAAAATTTGAAGAAAGAGCTAGCCAATTATTGTACCCTACT GAAGGAGGTAGACACAAGTGGCACTCTTAACAACCACCAGATGGCAAACGAAGAGGAAACGTTCAGAAATTTGAC…	L623 (CTG/CTA), A809T, Insertion between 837-838 (DAPQTSSV)
405	43	PVX_003800	SERA	serine-repeat antigen (SERA)	Schiz High exp.	Y (N26)	N	N	3045	2109 (937-3045)		Yes	Yes	78.68	AAATGCAACGCCATCGCCACGGACTGCTTCCTAAACGGAAACGTGAACATCGATAAGTGCTTCCAGTGCGCGCTGCTGGT GCAGGGCGGAGACGCCACCTCCAACGAGTGCTTCAACTACGTGTCGAAGGACCTGCAGGATAAACATAGCAACGCCAAAG TGAAGGGGCAAGACGAACTGAGTCCGAAGGAGTACGAGCTCACCGAGTCCATTGACATCATCCTAAAGAACATTTATAAA GTAGATACGATCAATAAGAAGAAGGTCCTCATCAGCATGGATGACTTCGATGACGTTCTGAAAGCGGAGCTACTGAACTA CTGTAAGCTCCTAAAAGAAATGGACGTCAAGGGAACTCTAGATAACTGCGAGTTGGGAAACGAAGTGGACATCTT…	No mutation
406	44	PVX_003805	SERA	serine-repeat antigen (SERA), putative	Schiz High exp.	Y (N23)	N	N	3411	2421 (991-3411)		Yes	Yes	86.23	AAATGCGACGCAGTAGCCACCAACTGCTTCCTCAGTGGAAGCGTGTACATAGAGAAATGCTACAGGTGCACCCTCAAAAT GAAGAAGGTGGACCCGTCGGACGTTTGCTATAACTATATTCCCAAGGTGGAAAGTGCAGCCAGTCAGGAGGCCATTCCCG CCAAGGCAAGCGATGAAGAGTCGAGCCAAGAGGAGTTGACAGCATCCATTGGAAAGATCCTCCAAGGGGTCTACAAGAAA GGGGAAAATGGTCTCAACGAGTTGGTCAGTTTCAACGAAGCAGATGCAGCTTTGAAAGCGGAACTGCTTAACTATTGCTC CTTGATGAAGAAGGTAGACGCCAGTGGGGTGTTGGACCACTACCAGTTGGGAAGTGAAGAAGATGTGTATGCCAA…	Many
	3	3
Hypothetical protein	Fragemnts	Genes
	20	PVX_087140	PFI1520w	hypothetical protein		Y (N19)	N		1325	1383 (58-1383)				48.4
	21	PVX_097930	PFE0365c	hypothetical protein, conserved		Y (N25)	N		375	450 (76-450)				14.3
	22	PVX_079980	PFE1260c	hypothetical protein, conserved		N	TM2		1569	1572 (4-1572)				58.2
	32	PVX_086320	PF14_0024	hypothetical protein, conserved		N	TM2		561	564 (4-564)				21.5
	34	PVX_110945	PF10_0355	hypothetical protein		Y (N28)	N		948	1032 (85-1032)				35.4
	36	PVX_110970	PF10_0348	hypothetical protein		Y (N27)	N		969	1050 (82-1050)				35.3
	37-01	PVX_094350	PF10_0034	hypothetical protein, conserved		N	TM2*11		1842	3663 (4-1845)				67.8
	37-02	PVX_094350	PF10_0034	hypothetical protein, conserved		N	TM2*11		1863	3663 (1801-3663)				71.6
	39	PVX_001725	PF10_0166	hypothetical protein, conserved		Y (N25)	TM2		822	897 (76-897)				28.9
	41-01	PVX_094920	PF10_0138	hypothetical protein, conserved		Y (N27)	N		2319	4812 (82-2400)				87.8
	41-02	PVX_094920	PF10_0138	hypothetical protein, conserved		Y (N27)	N		2457	4812 (2356-4812)				93
	42	PVX_111215	PF10_0295	hypothetical protein, conserved		Y (N40)	TM2*4		1293	1413 (121-1413)				48.1
	47	PVX_091500	PF11_0180	hypothetical protein, conserved		N	TM1		1101	1104 (4-1104)				38.2
	62	PVX_122720	MAL13P1.94	hypothetical protein, conserved		Y (N25)	TM1*4		495	570 (76-570)				18.7
	63	PVX_117465	PF14_0572	hypothetical protein, conserved		Y (N49)	TM2*4		435	582 (148-582)				17.2
	64	PVX_115355	MAL13P1.342	hypothetical protein, conserved		Y (N26)	N		675	753 (79-753)				25.4
	76	PVX_092915	PF11_0474	hypothetical protein		N	TM1		741	744 (4-744)				27.2
	192	PVX_110960	PF10_0351	hypothetical protein		Y (N23)	N		1944	2013 (70-2013)				66.9
370	8	PVX_081815	conserved Plasmodium protein, unknown function	hypothetical protein, conserved	Schiz High exp.	N	N	N	477	474 (4-477)	LW	Yes	Yes	17.27	GCAGATGACAAAGGAGCATATTTAACTTTTGACAATGCGTCCAATGGATCGCTATTCATTGTGTGGAGAAAGGAGAAAGT GGACAACGCCCTCATGTTTATAAGGCCAACAAAGGCGGTGGCTAAATTTAAATTCTCGAGCAACAGTGGGAAGTCAGAGC TGATCAGGAATTTACAGTCTGACAAGAAGCTGTTTTTTTCGGGGCTTTGCCAGTTCATCAAAGAGGCGAGGGACATCAAA GGAGTGGTGACTTTGCTGTCGCACTTTAATGACACTTTCCCGATAAAAGTGAATGTCTATTTTTTAAAAGGGAACAATGT TGTGCCCCTTAGCGTCGGTGTGCCTTTCGACCTAGATGGAGTCGACGCAGTGAGCGTTTTACCACAGGGATCGAG…	E43K
371	9	PVX_087095	conserved Plasmodium protein, unknown function	hypothetical protein, conserved	Schiz High exp.	N	N	N	522	519 (4-522)	LW	Yes	Yes	19.17	GCGGAAGAAGAATACTCATGGGACAGCTACTTGAACGACCGACTGTTGGCCACGAACCAGGTGTCGGCCGCGGGGTTGGC CTCGGAGGAAGACGGAGTTGTGTACGCCTGCGTGGCGCAAGCGGATGAAAACGACGCGGAGTTTGACAAGTGGACCCTCT TCTACAAGGAGGACTACGAAATTGAGGTGGAGGACGAGAATGGAAACAAAAGCCAAAAAACGATTAACGAAGGACAGACG CTGCTGACCGTTTTCAAGGAGGGCTACGCCCCAGACGGCGTGTGGCTAGGAGGAACCAAGTACCAGTTTATAAACATCGA GAGGGACCTGGAATTCGAAGGCTACACGTTTGATGTGGCCACTTGCGCCAAGCTGAAGGGCGGGCTGCACCTGAT…	No mutation
374	12	PVX_118445	conserved Plasmodium protein, unknown function	hypothetical protein	Schiz High exp.	N	N	N	717	714 (4-717)	LW	Yes	Yes	27.88	CACCTCGGAATTAAGGATGTTAACAGAAGCTCTCAGAAAAATTACTCTAGCATGACCAGCGAGGAGAGACTTACCCTGAA GAAGCAAATCGTGCAAGATGCCCTAACTTTTGCGTACCACTTTTCCTATTCCAATTTTTCCAATTATCAGTATTTCTCCC CTATGTATGCTAGCGGCACGGAGGAGCTGAAAAACCTGGAAAACTTCGTCAAAGAAATAAAGCTGGACAATAGCAAAAAA GAAGAAATGCTCAAGCTAGCTAGACAAAAGATCCCCCTCTATTACTTCCCGCTCAGTAACATGTACAGCGAAGGAGAGCT GAAGTACTTCGAGAACTGTATCGTTCCCTACGTGAACAAGCAAGAAGAGGTTAAGCAAATGCAAAAGTATCTCTC…	C114(TGC/TGT),V171Q,Deletion(173-175,KSG),I189(ATT/ATC)
375	13	PVX_084680	conserved Plasmodium protein, unknown function	hypothetical protein, conserved	Schiz High exp.	N	N	N	699	696 (4-699)	LW	Yes	Yes	27.29	CAGGTTAACGCCTCCCTGAGGAAGTGCACCGAGATGGAGTACATGTGCCACCTTTTCAACACACAGCTAATTGAGCAAAG GGAGAGAATAAACGAAATAAAAAAAAAACTCAACTTGTATAATCAGACCATACAAGAACAGGAAAATCTTTTCAACCATT TTGCGAAATATACGGATGGGTTTTTGAATAACATCATAACCTTCTTTGGGAATTTTACCAACTCGAAAAGATTCGGTGTG TTTGGTACCTGTGCGAGGTACTGCCTTGTGGACGATCGGAACGAGCTAAATTTCGGCAAAGAGAGAAAATCGAAGGGTGT GAAAAAAGTCCCAAATGTAGGGAACATACATCATGCATACGGCGGGATAGACCAAAACAGAAGGAGCAGCTGCAG…	S40L
376	14	PVX_084475-01	conserved Plasmodium protein, unknown function	hypothetical protein, conserved	Schiz High exp.	N	N	N	4401	2217 (4-2220)	ROK	Yes	Yes	82.35	GAATTCTTGAGCAACATATATGACAAGGTCCTGTCCGGTTATGTGTCCACCGACGTGTTTAAATATAAGACGTGGCAAGA GGGCGTGCTGGGGAAAGACAGAAGCGCCTGCAACGGAGAAGGAAATGATAACGATACAGACACCGTGAAGAGAAAGCTAG AAGAAATTCTGGGGACCTTCGTGAAAAATGGAAAAATATCACACGCTCTATGGGCCCAACACAAAATGTTCATAGGAGAC GGAGGAATATATATCCTAGGGGAAGTCATAACCATTTGTCAAATTGTGGAGTTTATCGACGCAGATGACCTGGTTGATAT CAACAGCAACGAGGAATTCAAGGCCAACATTTTGGAAGAGCTAAAAAGGAGGTTAAATATAAAAAGGAAAACGGA…	E82G, 259-263 Deletion (GNHRD), D268G, N317D, 526-531 Deletion (SSGSVG), S616T, V625A
377	15	PVX_084475-02								2226 (2176-4401)	ROK	Yes	Yes	83.74	AATAACAAAACGTTACTAGACCAAACGAATAAAATGTTCGTAGATGATAGTTACAGGACGGTGGATGAAATGGGGAGACG TTTAAGTGAAAACAGATTGATGAGGGAAAATTCCTCGGATGATGTAAGGGCTAATATGATAAAATTATTTAAGACGTACG GGGGGCAGTGTCGTATAGGGAAAGTACAGGGCAGATGTGAAGACGCGACGTTTCAAACAGATATACCTCCAGCCTTTGGC ATATTCGATGGAGTGGGTTCGTGGAGTTTGGAAGGAATAGACGCTTCTAAATTTTCCATCGGTTTGTCACTTGCTTGCCA GAGGGAGGCAGAAAAATTATCGAAAAATTTAAACGACTATGCAAAGGTGTCCTACAACACCATCATCAGATCGAA…	L764S, I991 (ATT/ATC), D1176G
379	17	PVX_099295	conserved Plasmodium protein, unknown function	hypothetical protein, conserved	Schiz Mild exp.	N	N	N	1977	1974 (4-1977)	ROK	Yes	Yes	74.45	GCGGTGAACAACGAAGAAGCGGTGACGGCCCCGATAAGCGAGGGGGAGCTGAAAAAGGTCTATTACGAACATTTTATAGA CGATTTGACGGACGAAGAACTCATGTACAAGAAAACGGTGGAGGATTTGTTTTACATTTACAAGTCATTTGGGTTTATAT ATTCCATCATAAAGAAGGCGAATCTCTTGCTGAGTAAGGAGAGCTTTGACATGTTTTTAAAATCCCTCGTGAGCTTCATT GACGAGCTGTTTCTAAACAACCCCAGTTTGTTTGACGCGCAAGGAAATGATGTGAAGGCAAATTATGCTAATAAAGAAAT CGGAGGGGGGGTTACGAAAAAGAGGAAAGGAGAATTGGACCAGACATATATAATCAATAACAGTGACAATCAATC…	A404 (GCC/GCT), L613 (CTA/TTA)
380	18	PVX_123685-01	conserved Plasmodium protein, unknown function	hypothetical protein, conserved	Schiz High exp.	N	N	N	5892	1998 (4-2001)	ROK	Yes	Yes	75.66	AGTATCTCCCCAATAAAATACGAATCGAAAATATTAAGCAACTTGGCCAGCATGCTAAAGCTTAGCGAAAAAACAGACAA AGAAATATGGAGCGAAGTAAAGGAAGAAAAGGAGCACATCAAATTTGAGATTGACGAAGATATAAGAAAAGTCATCGATG TGAACAAAATTAACTGTACCTGTGATGAATCGAAAAAAAAAATCGAAGAATATAAAGGGAAGAAATTCGAGTATTATTAC AATGTGGAGACATATGGAGTCGATTTTTTCCTAGACATTTGCAATGCCCTAGGGAGGTCTAACTACAAACCGTTTCTATC AGAACAAGGCAAAAAAGAAGTTATGAATGGGTTAAGAATTAGAAGAAATTCGAATCTGTATAAATATGTTTCTTT…	I34V, S230P, R374 (CGA/AGA), N494D, E501G, T502 (ACA/ACG)
381	19	PVX_123685-02								2046 (1957-4002)	ROK	Yes	Yes	78.56	CACCAAGAAAGGATAAGAATGGATGGAGTAAGGAAAAGCTTAGAAGAAAAAAAAATGATTTTCTGCAAAATAGAAGAGGT GGCAAAGAGGAGAAATAAACGACATGTAAAAACGCAAGTATTATCGGAAGACTCCAAAATTGAGAGAGCTTACTTTAGCC ATAAAATGAAAAAATTTTATAATTCAAAATCGGGATATTTTGGTTGTGGTTGGTCCAATAACAGAACCCAGTGGACTCCA TTTATACATGCCCCCTTTTTTGACAACCACCATAATACTATATATAAAAATAGGAATAAAAAAATGTACGAAGAGATATA CGACACGTTGTTGCATGGGAGGATTCACCCCTCCGTTAGGATTGTCGAGTTGAAGGACCACAAGCATCCTGTGCG…	Y815H
382	20	PVX_123685-03								1935 (3958-5892)	ROK	Yes	Yes	70.72	TCGATGGAACAAGGTACTCCCATTGTGTTTCCGCACAAGGAGGGAACCATCCTTACAAAGGGAACAAATAACCTCGCAGT TGCACACAAGGAGGAGGTGCACCGTTCGGAAGAGGAAACTACGTTGAAGGGGCTCAAGGAGGAACTCCCACATGAACATA CCCTGGCAATACAAAAATATGACCCAAGTTTTGGTAGGGGAGGGAGCCCCGGTTCAGGCTCTACCGAACACACGAATGGC AGCTTTTCCAACTCGTATGAAACGATTTTGTATAACAAGTCGAACGATGTCGTGAAGAATTTAAAAGAGATAAAAAAAGG TGCCCCTTTTGGCGGTGTAATAAGCGACGCGGTTAACTGTCCAGCATCCAGCAGCAGCAACACGGGTGGCAACAA…	S1438N, I1610F
383	21	PVX_122580	conserved Plasmodium protein, unknown function	hypothetical protein, conserved	Schiz Mild exp.	N	N	N	2883	2880 (4-2883)	ROK	Yes	Yes	110.9	TACCTGCTGAAAAAACGGCTGGAACTGAACCATGCGGGGCGGATAACCAGTGTAGCCTTGCTGAGGCACCCCCCCCGCAG AGCAGTCAAAATAAGGGTGAAGAATTTCGCATACGCAAGAAGCATATACGAATGCAGCACTTTGCAAGATGTGAAGCATA GTGATAGTTCCCAGGGTGTAAATGTAAGGGGAACCTTGCCACCGAAGTTCCCCCCCCATGGGAGGGATGCCAGTAGTATG TACAATGAGAATCTACGGGGTGTATTCTTTTCCAACAGCATGGATGACGTGAAAGACTATTTTGATAACAATTTTAACGA AATGAAAAATCACGAATATGTGTATTTGCTGTTTAAAATGTATGAAATTATTTTTTCTAATTTTTACAAAACGTA…	F30V, T259A, S319F, F533L, G842V
391	29	PVX_087670	conserved Plasmodium protein, unknown function	hypothetical protein, conserved	Schiz Mild exp	N	TM2	N	345	342 (4-345)	LW	Yes	Yes	13.27	TATCCAAAAAAGAACTTCGACAAACCCGACCCAACTTCCCCATACCAAGGACAATATGGAGAGTCTGAGGAACAAAGACA AGGTTATGGAATCCACCCCAACCCAACCATGATTAACCTTACTGGTAACCAAGACCAACGACCAAATGTATTGCAACAAT TTGGAATAAACAACAAAAATGTAATGCAGTTTTTAATAAACATGTTTGTGTACGTTGCTGCTATATTAGTTAGTTTAAAA ATATGGGACTACATGTCTTACAGCAAATGTGATTATTACAAAGATTTATTATTAAGAATTGTAAGATACCAATCACACAT GAATGATGGTAAGATGGCCTAA	P33H
411	49	PVX_090240	conserved Plasmodium protein, unknown function	hypothetical protein, conserved	Schiz High exp.	Y (N23)	N	N	1101	1032 (70-1101)	LW	Yes	Yes	40.1	AACACACAGAGCAAAAACATAATCATCCTGAACGACGAAATAACAACCATCAAAAGTCCCATACACTGCATCACGGACAT TTATTTCCTCTTCCGAAATGAACTATACAAAACTTGCATACAGCACGTCATCAGGGCGAGAACAGAAATCCATGTCCTCG TGCAGAAGAAAATCAACAGCACTTGGGAAACACCAACGAATCTCTTTAAAGATAATATGTGGTTCGAACTCCCATCCGTT TTTAATTTCATTCATAACGACGAAATTATTATTGTAATTTGCAGATATAAACAAAAGTCAAAAACGAAAGAAACCATCTG TGAGCGGTGGAACAGCGTCACGGGGACCATTTACACAAAGGAGGACGTTAAAATAGGTAAAGAAGCTTTTGACAA…	Many mutation
412	50	PVX_087725	conserved Plasmodium protein, unknown function	hypothetical protein, conserved	Schiz High exp.	Y (N19)	N	N	615	558 (58-615)	LW	Yes	Yes	20.99	ATTGACGTACTCTGCCTGGAAGGTAACGGTATTAACAACAATTACCAATCCCCCAGTGAAAACTACCATAACGATATGAG CATATTTGCGGAAAGAAGTGACAATAAAGGATGTACAGGTGACATCGAGCAGAGACTAATAAATGGAGAGAAGTTCCTAA GTCAAAATTATCAAAGCGAAAATCCAGAAAATCTGAAAGATTATATAAGCTTAAAAACGAACCAGTTTAGGGAGTACATA ATGCATCTGTTCAAATCGAATAGCGTTGCGTCCAACGATTTCTACAAAGTCCTTTTTGACTGCGCTAAGGTGTCATCGGC AAAACCGTACTTAATAGATTTATGTGTAAATAAATATTTGAAAAAACACAACATTGATTTTTCCCCGACGTGCTT…	P37(CCA/CCC),I133L,D176G,F187I.
413	51	PVX_096350	conserved Plasmodium protein, unknown function	hypothetical protein, conserved	Schiz Mild exp	Y (N22)	N	N	3903	1947 (1957-3903)	ROK	Yes	Yes	71.18	TACCAGATGAGCAGACACGTGCGCGAGAGTGGGGATGTCCTTTTGCTTTCCACGAGGGGATCCGTGGAGTTCCCACAGCC GGTCGTCGTCAGCGATCTGTATGTGCGTCCCCTCCCGAACCCGTTCTACAGGTCAGCCTGCGCAAAGGGGGGAAGTACTC AGGGGATCACATCAAATCGGGGGACCACATCGAAGCAGCGTCCCTCCGCTGGGCTCAGTGCGGCTGGAGTGGACCACCCC CCCTTGGAGACGTGCACTCCGGGGAAGCCATATAACGTGCACGTGCTCTTTAACTTTTACCTTAACAGAAGCAGGAAGTA CTCAGCGGTTCTGGAGATCCACGTAGACGCCCTTCGCCGCTCAAACCGCTACCGACCCTACGTCGTTGGAAGCTC…	L689P, I714T, Deletion from 995-1000 (GEGEDA), G1057E
414	52	PVX_092070	conserved Plasmodium protein, unknown function	hypothetical protein, conserved	Schiz High exp.	Y (N19)	N	N	1290	1233 (58-1290)	LW	Yes	Yes	46.02	AACCTCGACAATGAAAACCAGGAACCAGAAGAAATAAACACCATCACGGGAAAATTGCAAGTGCGGAACAGCGAGCACGA GAAAATCCTCAGCATCATTAATGAAATTTTTACCAAGAAGGAAGAGAGCTGCAAGTTCTCTTTTTCCAATAATGGATTTA GATGTGCCTTCAGCCGATTCGACGTTAATTTTAATAACTCATCCAAGGCAGTCAACGCGTTATTTACTAGCGAAAATGAA CAAGTGATTAAGGATGCCGCTGAGGAGTATAAGGTACGCCTCATGCTAGAGCTACACAATTTGAGGCCACCCAACACAAA TTTGAAGAATTTTAAAAAGAACTTCCAAGGCATATGCATGAAATTCTTTTCTGAATTGAGAAGGAAATTTTTCCA…	Q41R, S273P
417	55	PVX_122805-01	conserved Plasmodium protein, unknown function	hypothetical protein, conserved	Schiz Mild exp	Y (N22)	N	N	3705	1935 (67-2001)	ROK	Yes	Yes	74.52	TCAATACGAATTTACGAATTTAGCAAAAGGGAGTTGCTAAAAATTTATGAAGAGTCCACGGGGGATGACTTAGCTTTAGG CAAAAACACGCTGGACGCGGAAGACGTGTTCCACAATTTGAAGCTACTTTCCATATGCAATAGAAAGAGAAATCATTTTG TTAAGCGTATTTCCAACTTGGTTTGTAAAAATATTTTCCCCTCATCTTATGTAAGAATAAAAAAGGTGGACGTCCTCTAT GGGGATATGGTTCACTCGAAGGGATCCAAACACGTGCAGGAAATAAACTTCGTCTGTAAATATTACATATATGACAATTC ATACGAAATTGTAAAATGCGATGATGGTAAGGATGAGCTACACCCTCTCTACTTAGGGTTCGACATAGAAAGGAG…	E54D, E287K, D439A, G615 (GGG/GGT)
418	56	PVX_122805-02								1749 (1957-3705)	ROK	Yes	Yes	67.77	AACGGTATGAATAAAGACAAAGACGCAGAGATTACTCCCCCTCCGTTCATCGTCTTGCCGGGTGGAAAAAAAATCCACAT GCTGCAAAGCGAATACGAGTATGACGTTCTGCGGGATATGTACCGAACGGATGAGGCGAATGGGGGAAGTGGTGAGAAGG AGAGTCACCCCTCTGGGGATGGTGCAATCAGAAGAAACGAATTTTTTAAACTTTTTCACCACAGGGAGGGTCATTATAAG TTTGTTATCAAAAATGTTCCCACCAAATTGAGCGACCTTTTGCAGAAAGGTGGCAACGAACAGGAGACAGACCTATTTCC TCTTTTATACAGGAGTCTGCAATTCGCATGCAGCGCAGACGGGACGTGGCCATATGCCAGAAGAGAGGTGGCCTT…	V860A, E865G, L954 (CTT/CTG), E955N, V1086L, A1198 (GCT/GCG)
419	57	PVX_094830	conserved Plasmodium protein, unknown function	hypothetical protein, conserved	Schiz High exp.	Y (N18)	N	N	753	699 (55-753)	LW	Yes	Yes	26.78	AATACAAGGGCATCAAAATTTGCAAACTCTAAGCGAAAGCGGAATGGCAACGCAATGAGAGAAAATAAACTGAACAATGG CGACGTGGACCACTACAGCTTCCTCTCCTTGCGGACGGCGAACGAGGAGAAGGCTGCCACCGAAAACGACAGCAACAACG CGAAGAAGGAAGGCGAAGAAAACACCAACGGTAATGAAAAGAAGAATGAAGAGAATGGCAGTGGAAACGAAAAAAGGAAC GAAGAAAACAACGCAAATGAGAAAAAAAATGAACAAACCAATGACCAAAGTAATGGCCAAAGTAATGGCCAAAGTAACAG CCAAACTAATATCCCCAAAAAAAATGAAGCCGTGCCACCAGAAAAAAAAATTAATAAAGAAAACTTATTAGAGTA…	R32 (CGA/CGG), D45G, Insertion (119-120, NGQS)
438	76	PVX_080665	conserved Plasmodium protein, unknown function	hypothetical protein, conserved	Schiz. Mild exp	Y(N24)	TM1	N	1662	1590 (73-1662)	ROK	Yes	Yes	57.2	AAGGGTGTCACCTTGAGTTGCGTTTTTTCCCATGCGAGTGAGGAACGTGAGGGTGGCACAGGGACATTTGCTTTGAGCAA TGAGCCGATTTATTACGCCCCTAGTGGGGGGCTGGCGCCGTGCGCGCTCATCAGCAGAGGGTTAAGCGGGGATGAGGAGG GTAGCGGCGAGGACGGCGGTGAAGATGGCGACGAAGATGGTGGTGAAGACAGCGCTGAGGACAACGCTGAGGATGGAGAC GATGATGGTGGCGAAGATGGCGGCTTGCCCGGGGGACGCTTCCCATACGAAGAAGGAAAAAAGAGTAGCCTTGTGAGCGA CGCACCCAGCGACCTCCTGGATGGAGATGCGGATGAACATGCCGCCGAAGATGGGGGAGCGAAGCGAAAGATGAG…	G89E,E159G,P300L,S348F,T358P,E435G,L488(TTA/CTA)
439	77	PVX_080305	conserved Plasmodium protein, unknown function	conserved Plasmodium protein, unknown function	Schiz High exp.	Y (N23)	TM2	N	804	735 (70-804)	LW	Yes	Yes	21.87	AAGGGGGAGATTCTACCATTCGGTGAGATCCTCTCCGGAGTTGCAGACATAGCCAATGTAATTACGGCCAAAAAGGAAAA CGCCTCTGTTGATCCCGTCGCTGCATCTGCCAGCAGGATCAACTTGAAAATAGTTCCATCCAAAAAGCTGAGCATCACGA AAAATGATTTGATGTTCCTCATGTCGGAGATAAGGCAGGAAATTAGGAGACAGATGAGCATCCTGGAAGACGAGCTCGAG GAAAAGGAAAGAATGAGGAAAAGATCCTCGTCCCTGTGGACAACTAGCCATTCGGCTGTTTACGCCCCTGAAGAGAGTGT GGATAATACTCAGGAGATGGGCAGCCTGGAGGAGGAGGAACGAGAAGAAATCGAAAACTTGCTGGACTCCCTGAA…	T188 (ACA/ACG), V173A, 203-249 deletion (TTVWRRFCRADLRASARCIGCLSPLLYGHPRTFSFFPFNLPPLETTR)
441	79	PVX_083275	conserved Plasmodium protein, unknown function	conserved Plasmodium protein, unknown function	Schiz High exp.	Y (N29)	TM2	N	834	747 (88-834)	LW	Yes	Yes	28.12	ACGCTTGTGGAAAGTGAGGTGAAGGGGCACTTGTCGGATTTTCTCTTCTTAAACAATTCGCAGAAGTTCTGCGAAGGGGG AAGTATTCTCCAGGCTCTGAACACGGAAAAGCTACTCAACCTGAACAGCGTATTAGATATCTGTGCGTCGCAGAAAGAGT GCGATTTTTTCTCTTACTCTCCAAAGAGGATTTTACGAAATTCCCTTTTTTATGAAGACGAGAATGAGCTGAAGAACACG GGGGCTAACTGGGTTTGTTCCGGAGAGAAATGGGTCATCTCTCGCCCGAGGAAGTACTGGATTACCGCAATTAAGGAGGA CCACATAAAAGAACAAGTGAAAAATTTCAACCTTTCCCTGAACATGACGGGGGAGTGTGACGACGAACACGTCTT…	K225E, P231 (CCC/CCA)
442	80	PVX_088860	conserved Plasmodium protein, unknown function	conserved Plasmodium protein, unknown function	Schiz High exp.	Y (N32)	TM2	N	1239	1143 (97-1239)		Yes	Yes	44.27	CAACTTGAGCTTGAGCCGGCCCCTGATTATGAATCTACCTCCCCAACGGTACCGGTACGTTTACTATTGCATGATGATTA TGCACCCAACGCAGAAGATATGTTCGGTCCGGAAGCCTCACAAGTTATGACAAATCTGTATGAAACCATAGACGAAGACG GAACAACAACGGATGGTTATCAAAACGGATCCGATGATGACCAATCCAACCAGAGTGATAGCAACGACGACGCCGTTATG CTGAACTATTTGAGCAACGAAACGGATAGCTTTGATGAGTTGATCGACGAAATTGATAACCATAAAAAGAAGAAAAAAAT CTATCCCCCATTAAGAAAACCCGTATTAAAAAGATCCGATAGCTCCGACTCCCTCAGCGATTATGAACTCGATGA…	S141P, E237G
443	81	PVX_088990	conserved Plasmodium protein, unknown function	conserved Plasmodium protein, unknown function	Schiz High exp.	Y (N25)	TM1	N	636	561 (76-636)		Yes	Yes	21.61	AAGGTGCGGAAAAACAAACAAGTTCGAAACTTGCTAAAGTCACTAACCGAGAGGGTAGACACAGATGACGGGGAGAACGA GTATGCCAGGCTGACCCAAACACCAGTTGTGAGCATGAGGTTATCTAAAGTGAAGTTCAAAACGAGCTTGCAAAATGTAC TTGTGGAGCCATACACAGAAAGGGTTAAAGATTTTGTAGCGAAAAATAATTATGAAATAAGGATGGAACGGGCACTGTTG GATGAAATAAAAAACGCTAATCAGAATATGAACCGAATTGGAGATGTCCTTTCTGCACGAAGAGGGAAGCAAGGGAAAAC CCGTGACAATCACATCATTATGAGTAGGTATTTTCACTACTTAAAAGATAAGGATGAAGACTTTGGGCTAAGTTT…	G126R, T132 (ACT/ACC), N201T
444	82	PVX_089940	conserved Plasmodium protein, unknown function	hypothetical protein, conserved in Plasmodium species	Schiz High exp.	Y (N26)	TM2	N	936	858 (79-936)	LW	Yes	Yes	32.82	GTCTTCTTCCCAGCTGCCAAGTGCAACATCCGTGTGCTCAACAAAGGAAAGGGGGGGCACAAGACGAGTAGCAAGAATGT GCAGCACCACCTGGGGGTGAGCAACCCGACGGAGGTGGGGAAATTCAGCGCAGTTGAGAAGGGGGATACGCAGGGGGAGG GCAACGTGGAAGACGAGTTGGAGGACAAGCAGGGAGACGAAGCAGTAGACAAAGTGGAAGACAAAGTGGAAGACAAAGTG GAAGACAAAGTGGAAGACAAAGTGGAAGACAAAGTGGAAGACGAAGTGGAAGACGAAGTGGAAAACGAAAAGGAAGACGA AGTGGAAGACGAAGTGGAAGACGAAGTGGAAGACCAGCTGGAGAGCCGATTCGGAGTAGAAAAGTCCAGAAGCAG…	Many mutation
445	83	PVX_101500	None	hypothetical protein	Schiz High exp.	Y (N28)	TM2	N	8613	2001 (85-2085)	LW	Yes	Yes	79.03	TGGGAAGAATATGATGCCTGTTACAACTATCGAAAGACTGCTGAAGCAAGAACAAAGCGATTACTCGCAGCAGCAAGGCA GCATAGACAAAATCCACGAGCCACAGCTGTTCGCGCAGGTCCTCGTGCGCAACAAGGAAAAAAGGCAAAGGGTAAAGCAG GAGCACGCGGAATAAAAGAAGAAGAAGAAGAAGAAGAAGAAGAAGAAATAGAAGTAGGACCAGGAATTTATCCAGAAGAT GGTGATATTTTACCACCAATTCAAGAAGAAGAAGAAGAAGTAGCGGAACATTTTTCACAAGATGGTGATGAAGAATCATT ATTTTTACAAAGTACAGATGGTCAATACTCTGATTTACAAGAGGCATCATGGTTTGGTCCACATGGTCCTACCGC…	Deletion from 98 to 100 (EEE), T162 (ACT/ACC), Q519 (CAA/CAG)
447	85	PVX_114620	conserved Plasmodium protein, unknown function	hypothetical protein, conserved	Schiz High exp.	Y (N27)	TM1	N	1191	1110 (82-1191)		Yes	Yes	42.76	TACGTAGATGTAACTCTACTGAATGATAACCTTTTTGGCGACATGATAAAAACGGAGCTGTCTTACATGAGCAACCACTT AACATTTAATGATAATAATAAATCTAATAAAAGAAAAAAGCGAAATGATGCAGCGGTGGATGACCTCGTCCTGCTAACAA GCATGTTATCTCAAATTATTCCATCCAATTTTTCAATATACTCATTAGACATTCCAAACGAAACGGTCAGTAGCTCAAGC AACGATGTTAATAGCTTCCTAGATTTGATAAACTTATACGACGCGGAAATTAACAACACAGTTACGAACCATCTGAATCA AACACAACCAGTAAAAGGCTGTGAAGATGATATAAAAAATAACAACTGTGATGGGGATGTGCTAACGTGTATTAC…	D40G, D300 (GAT/GAC), Insertion between 300-301 (TRNGSD)
448	86	PVX_122965	conserved Plasmodium protein, unknown function	hypothetical protein, conserved	Schiz High exp.	Y (N24)	TM2	N	4629	2001 (73-2073)		Yes	Yes	74.65	TGCTGCCTAATATATGCCTACTGTTGCAACACTAAAAATGAACGAAACAGGAACAAAAGAACCATCTCGAAGGTGAATGG AGACGCCTACGCTGAGGGCGCAACCACGGCCTTCAAAAAAAGTAAGGTTGAGAAAGAAGAGGGAAGTAAAAGTGCCCATG AAGATGCGGCGATTCACCTGGAAAAGGGTGCAGATGGGGAAAGTAATGCAAAATCGGAGAGGAACCAGCCAAGATCTGGC AACGGCAGCGGAACGAGCCACCCTGACAACTACTGCAAGCGAAACGGGAGTGGAAAATGCGATGGGGACGGCACCATCCC ACGGGAAAAGTCAGTTCAAGAGAATTATTCCCACAGAACGGACAGCACTATAGAATCGGGTGTATCCAATCAGAA…	T45 (ACT/ACC), T60 (ACT/ACG), H278 (CAT/CAC), Y538C, A634T
449	87	PVX_124090	conserved Plasmodium protein, unknown function	hypothetical protein, conserved	Schiz High exp.	Y (N21)	TM1	N	2943	2100 (64-2163)		Yes	Yes	74.57	AAAGGCATTTACGAAGGTGCAAAGGATGGCTCCGCGGCGGCGAAGCAGGGGGGCAGCGCAGGAAGCGACTACCTGACCAT CGGTGGAAAAAAGGTGTTGTGGCCAGGGGGGGGGAACGACCAAAAGGGGGAAGGAAACAAGAGTAGCAACCCGCAGGGAG GACTCCTGTCTTCGCTACTCGGCTCAGTCAAGCGATTGCTCTTTCCTAATGGTAAAGAAATGGAAAGCCATGTCCAAGGG ATCAGTGACAATGTAATCGAAATGAAAGAGGGAGTGATAAAAAACTCCTCCAACATTGTGAAGCATGCAAATAAATTAAA AGAAGAATTGCAAAAGAACACAGCCTACTGGGCCAACGTCGTCAAGACGACCGTCAGTGAGGAGCTCCACCAGAT…	S291G, E344K, Insertion D (423-424), Deletion M (599, 601),R660S, G662W, E664D
450	88	PVX_084815	conserved Plasmodium protein, unknown function	hypothetical protein, conserved	Schiz High exp.	Y (N22)	TM1	Y (C22)	867	714 (88-801)		Yes	Yes	26.4	GCAGGAGGCGTTTCCGAAGAAGCGATCAAAAAGCTGAAGGAAATTAAAAAGCTCGAGTTGGACATCCTGAAGGACTTCAT GAAGCAGGACGCGGGGCATGCGGACCTGTACAAGAAATACCACTGCATCGCCAGTGACTACATTTCGGGCAACCCGAAAG GCAGCAGTGCGGAGGGGCCAAATTTGGCAAAAAAGGGCGAAAAGTCAAAAAAGGGGGAAAGGCACCAAAACGGGGAAAAG CCCCAAAACGGGGAAAAGCCCAAAAAAAGTTTCATAGAAAAAATTGCATCCTTTGTATCCATTTTCAGCTACAATAACGT AAGCAAAATTTATTCTGAGCATGTCCAGAGGATTTTTCCGAAGGCAAGGGACCACGCTGGTGACGCCATATACCC…	K103R, 158-162 Deletion (GSAGD)
451	89	PVX_090030	conserved Plasmodium protein, unknown function	hypothetical protein, conserved	Schiz High exp.	Y (N24)	TM2	N	816	744 (73-816)	LW	Yes	Yes	27.81	ATTGCTATAGAAAACCCCCCCTTTGTGTTTGGCAACTCTGGCGAAGACAAGCTGAAAAGAGCCTTTCTTAACGTCGACAC CCCATGGGACAACGATGATGTGCTGTCCAAGCCGCCATACTCACTTTACGTAACTCTGGAAAATTTCCCGAACCCCTTTA TTCACCCCTCCCTGTGCAATCGAAATGGGTTGAACTATTCCTACGTGTGCGACCCGAACAAAATCCTGTCTCGGAGCACG GCGGACAAGCTCGAAGAAATTTTGGGCTACCAAAGACGCAATTCCAGCCACCACTGCGCAGACAGAGGAGAAGTCCCTTA CGTATTAGGCGTTGCGCTGATTGAGCGGCTGCCCTATGGAGTCAGCGCCGAGACATTCTCTTCCCAAATACTGGA…	A80P, S113G, R140 (CGC/CGG)
452	90	PVX_090225	conserved Plasmodium protein, unknown function	hypothetical protein, conserved	Schiz High exp.	Y (N25)	TM1	N	870	777 (76-852)		Yes	Yes	29.95	GACGTCAATGAGGTTAAAATTGTAGTCGACCCGGTTGACTGGGGCGCGCCGGGGGAAGGGAAACGAGGCAAGGCGGACTC AGCAGACACAGCAGACTCGGAAGACACGGAGGAGGGAGAGGAGGGAGATGAGGAAGAGGAGGAAGCGGAAGAGGAGGAGG ACGAGCCAGATGATGACTCCGAAACGTCGGAGGGAGACCCCCCAGAGGGCGACCCAACTGCAGGAAACAACAACCAACAA AATAACATTGAAGATATAATAAACGATTATTACACAAATGTGCTCATCCCAAAGGAGTCGAAGGAGCAAGCCGAAATGGA AGAGGAAAGAAAAAATATGCCACTCATCACAAGGATTAAAAACTTCTTCATAAAAAAAAAGGAAGAAAAGAAGGA…	E68D
453	91	PVX_090945	conserved Plasmodium protein, unknown function	hypothetical protein, conserved	Schiz High exp.	Y (N24)	TM1	N	2076	1926 (73-1998)		Yes	Yes	75.78	GGGGAGGTGAAGGCCAAGCAAGTCACCGTGACGTACACAAACGCAAGCGGATTTAAAAGCGAACTGAAAAATTTCCAGTA CATTTTCCTAAACGAAAATGAAGACAACTACTACGTGAAGACCTCACACATAGGCGAACTAGAAATTGGAGACAACTTAT ATTTTTACAAAAGCTTCACAAAAGTGATCAACTACTTTAAGTACCGCATCCCCACGAATATACACTTCGTTTTTGGGTAC AATGATGGGGACCTAATTTTATTAAAGAACAACAAGAAGGGGATCATCAGCAAAATAAATTACCTCTTTTATAGTGAGTC TGGGATGAAGTACATGGATAGGAAGAACGAGTTGTACGTGAAGAATGATCCTTTTTATATAAAAAAGTTCAGCAA…	Insertion between 167-168 (E), D535G
461	99	PVX_089345	conserved Plasmodium protein, unknown function	hypothetical protein, conserved	Schiz Mild exp.	Y (N29)	TM1*2	N	1617	1530 (88-1617)		Yes	Yes	55.88	ATTGACATGCCGCGGAAGCTTTATAAGTACATCAAATTTTACTATTCCTTTTTGATTCTCCTGACGATAGTGGGTTTCTT CGGAAGACTGCTTGTCCTAACCAGACTGCTTATCATTCAGCAGGTGCAGAAGATTGTAAATAGCTTTTTGGAGAATAAGG CCCCCCACTTGAGGAATGCCAAACGAAATGGGAGGCTCAGAAGGGCTCAGCGGAACGGTGCGCGTGCCCCTTGGGGTGAT TCGCTCGTTGGGGGTGGAAGCGGTGAGAGGGGTGGAGGCCCTGAAAGGGGCGGAAGCTGTGAGAGGGATGGAAGCGGTGA CGTTTCGGCTAGCAGTGATGGTGGGGTTGGAAGCGACTGCGTAGTTGGCAGTGATGGCCGCCTCAGCAATGATGA…	G129C,G422R, Insertion between 185-186 (RLSSDG)
462	100	PVX_090145	conserved Plasmodium protein, unknown function	hypothetical protein, conserved	Schiz High exp.	Y (N27)	TM1*2	N	1146	1065 (82-1146)	LW	Yes	Yes	40.36	AGCAAAACGGGAAATAATAACAGGAATGCGAAGAACGCCAAAGGGGGAGGAGGAGGAGGGAAGCGAGGCAATAATGAAGC GAACAAAAATGATGGTATGAGTGGAAAGGGCAGTCAGAAAGGGAAGAAGAAAGACCCTGGGGGAGGTGGCACTCCCAAGG GACAAGGCAAAGGACCGGAACAAGGAAAACAAAAAAACAAAAAAGGAGAAGATAGCCATTTTGATGAATATATAAAGGAC ATGAAAAACAGCCAAGACGAAGACAATTTTATGGATGAACTGAACAGATTTGAAAAGAATTTTCACGACGAGGATTTTGA AAGTGATGAAAATCTGTTTAACTATGGCAAGGGAGGAACACACAGTGGAGAGTTTAACAAAATTGGCGAGTTGAA…	No mutation
463	101	PVX_091735	conserved Plasmodium protein, unknown function	hypothetical protein, conserved	Schiz Mild exp.	Y (N23)	TM2*2	N	1137	1068 (70-1137)	LW	Yes	Yes	41.55	TTTTACAAAACCCAAAATGAAAAAGATGTGAAGGAAAAGCAAGATGGTGGCGCTGCGGGAGCTGCGGGAGCTGCTGGGGA TGGTTCCAGCCCGGAGCCAAACGTAAAGGTCGATATCATATGCGACATAACGAACAATTTCGGAAGGCATTATGTGAAAG AAGTTATTAAAAGGAAAAACGTCATAGGTATAATTCCCGTATACAAAAATTACAATAAGGAGTATCTGGACATCTCCACA TTTAACGGCTTTATGGCCCAACTGTTTAACTTCCTAAACATGCGAAATGGGAAGTTAATACTAGCAAATGAAGATAACTG CGTGGTAAACTTTCTGCAAAAAGAGCTAGATATGGAAGAAAGTGATGACGATGAGGAGGAAATATTGCTGGCCTC…	V33 (GTA/GTG), K224E, E234K, A314P
466	104	PVX_096055	None	hypothetical protein	Schiz Mild exp.	Y (N31)	TM2*2	N	1293	1200 (94-1293)		Yes	Yes	43.99	TACCGAGACGAATCTGACATATTGTACAGCGACGACTCCAGATCCGATTTAGCAAGCAACGGGGCACCCACCGACAGCTA CGAATCTTTAACAGCAAGTAGTGAGTCTCTAGCAGAAAGCAACGATGCACCCAGCAACAGCTATGAATCTTTTCCAGAAA TTAGAGAAAATCTAACCGCAAGTGAGGAATCCCTAACATCATGTGAGGAATCCCTAACAGGAAGTAATGAATCCCTAACA GGAAGTAATGAATCCCTAACAGGAAGTAATGAATCCCTAACAGGAAGTAATGAATCCCTAACAGAAAGTAGAGAATCTCT AGAGGCCAGTAGAGAATCGCTAAGAGCAAGTAGAGAGTCTCTAGCGGCCAGTAGAGAATCCCTGAACGACTTTTG…	Deletion from 128-134 (NESLTGS), F343 (TTC/CTG), M353I
467	105	PVX_099900	None	hypothetical protein	Schiz High exp.	Y (N16)	TM1*2	N	621	573 (49-621)	LW	Yes	Yes	23.67	GTGATAGTCAAGTGGAAGGAACAAAAAAAAAAAGAAAAAAAGAAAAAAAGAAAAAGGGGACAATCGCCCTTCCGTAGGGA AGCCACAGTATGTGTGTTCTCCTGTTTGGCTTTCCTCTGGGCCAACCTCCTCAGTGGATTAACATCACGGCGGTTTCCTT GGCCCTCCAAATATGTCGCCCTGCAGTGTGCCTCTCCAAGCTGGCCAGTCCGCTTTTCAAAAGGGGGGAGTTCGCCTGGG GCGCTCACAAAGTTGAGTTGTCAAAAAGGGGGCTTACAAAAGGGCCCGCGCAGCGGAGAAGTTGACAAAACGGCCACGGG AAAGAGTCGGCTGATGAAGCGACCGACGAAATGGCCGACGAAGCGACCGACGAAATGGCCGACGAAGCGACCGAC…	V163L, R114S, R125S, R142W, L143P, M144T, Insertion between 175-176 (TKRPTKRPTKRPTKRPTKRP)
470	108	PVX_118525	conserved Plasmodium protein, unknown function	hypothetical protein, conserved	Schiz Mild exp.	Y (N19)	TM2*2	N	5094	2001 (3094-5094)		Yes	Yes	77.39	AAATTCACTCCAAATTGCTCACCAAATTGCAGGCCAAATCACCCCTTTTCAGAAAAACTGCCCACCGCTAAAAGTAAGCT AGTTTACACCATAGCGGCTCGAATGGAGAAAGCCACCCTCGTGGACCTCCCCCATAGCGTGAGAAATAGGGGAGGGTTGC TGCGCCCCCCACAGGAGGTGCCAGGTGTGCAGGAAAAAGAAGAAGTACATTTGCAGTATCGAAAAAAAGCCCAGTGCGAA GCGATTACAGCACTATTTGTGGACCTAATTATAAGCCGTATATCCACTTGGAGAATCACCTTGGAAAGAGAAAAAAAAGA CGTATCAAAAAAGGAGCAGAGTGCGAAGGCAGGGGGAGGTACCGACCACCTGGAGGAGCAGTCAAAAAGGGCCTA…	S1093G, Insertion between 1633-1634 (GSQFG)
471	109	PVX_121875	None	hypothetical protein	Schiz High exp.	Y (N23)	TM2*2	N	609	525 (85-609)		Yes	Yes	20.55	AGTACCTTTGATAATTTTATGAATAAGAAACTCAGAATAGTTGATGAAGTTGACTTAACAAGTAAACGATTATTAGCAAT AAAAGAAACGGAAACAAATTCCCATAAAGGGGGATTCGAACGAGATGTGTCTAGTCATGATATACCGAGTAATTTTACAG ATAGCGATGAGACCAAATCAACAGAAAAACGATTAAAAAAAGGCTCTGGGAAAAATTCCAAAATAATTAAAAAGTTTAAA AAGATGAAGCTAACTATTTTTAATTTTTTGAAGAAATTAGAGAAACGTTATGAAAAAATAGTATATAGTCATTTTTGTTT CATAGACACTCTTATGAAGGACCCGATGGTTAATAAAATAATGTTTACAAAAATATTACTTAAAAAATATCGTTT…	No mutation
423	61	PVX_123975	conserved Plasmodium protein, unknown function	hypothetical protein, conserved	Schiz High exp.	Y (N28)	N	N	1671	1587 (85-1671)	ROK	Yes	Yes	59.01	AAAACTGCAAGGAGAGAAGAAGGAAACCTCTTCCAAAAGTTAAGGAACAAACTAATCAACTACATTGCAAGCAAGAAAAA ATTTGATTCGAACGGATGGGTAGACGTGTCGCTACTGCAAGGTGAGCGCTTCCAACCAATCGACCTACGCATAGAAGACG ACAGAGTTATCTGCAACGCGAGCAATCAGGTACTCGAAGTGACTGTGGTGAAGCAGAAGTTGCTGCAGCACACAGATGAT GCGTCCTTCCACGAGTCGACAGTGCACAGTAAAAAGGTAGCCCCCAATGCGAAGCTGCTCTCCAGAATTCCGCTAATGAA GATGAGACTGCATCAAGAGCAGCAGAAGCAGCTGCCTGGGGGGGGAACCCCGCCTACAAGACGAGCAGGGCTGCC…	L114S, I241(ATA/ATC),G306(GGT/GGC)
424	62	PVX_122865	conserved Plasmodium protein, unknown function	hypothetical protein, conserved	Schiz High exp.	Y (N15)	N	N	8169	1062 (46-1107)		Yes	Yes	39.94	AAGTATGTAAAAAGGGAACCCCGTGATTTTTCCTTTTTTATATATTCGTTAAAAACAAGGGGTTTTCAGAATGAGGATTT TAACAACGGCGATGAACACACGGGAGACACGAGTGGCGGCGGTGGTCAGGGAGGAGAAAACGTGAACGCACCTTTTACAA ACGCTGCGGGGGATAACACGAGCAGCACTGCCGCCAGCAGTAGCAGTGGTGCTCTTGGGAGCAGCATCCTTATCGGCAGC AGCGCCAACAGAATAAGCAGCATAAGCCAGCTGAACGCAACCATCACCAACTTCTTTTCAAATGCGCTGGCGGAGGCAAT TGGAAAAAAACAGGACAAAGATAGCCCCCAAGATGACCAGAAAAAGGAAGACGAAGCGGTGGAAAATAAAAGAAT…	H192R, G329 (GGT/GGC)
477	115	PVX_099670	conserved Plasmodium protein, unknown function	hypothetical protein, conserved	Schiz High exp.	Y (N30)	TM2*3	N	1278	1188 (91-1278)		Yes	Yes	40.12	GAAGTAATTTTCATCTTCTCCTCCAACATGGACTATGTCATGCTCAGCGTCCTGCTAATCACGACCATTCTGTCCATCTC CCTGGTCTCCACCGGATTAGTACACACCTCCGTTTTTTTGGTGATCGTCATATCATTAGTGGAAATGTACGAATACCAAA ACTCTTCGTTTGCGAATGTAATGGATTATAAGTTTAGCAAAGTGTTTTTAATCATTCGAATATTTGCCACCGTTAATTTC CTGCTGTTTTACTACTTGCACATGAGCAACCTCAAAAGGAAGAAGCAGGTGGACTTGGCCAAGTCAAGCTCGAGTGAGAA GAAGACACAGACGTACACGCAGACGCACGCGCAAACGGCGCATGGAAGGAACTCACCGGAATGCAAAACTGACGA…	Deletion from 148-151 (QTNA) and 302-305 (GNYS), E207V, D222G, K345R
478	116	PVX_101485	conserved Plasmodium protein, unknown function	hypothetical protein, conserved	Schiz High exp.	Y (N22)	TM2*3	N	6780	2001 (4780-6780)		Yes	Yes	77.9	ACCACGCCACCTTTTTATAAAGAAAATATTCTAGACCAATTTGATATTATCGGAAAATCTATCATAGGGAAATATTACCA AAAGGTTAAGTGCTCTTTTGTCACCTACCCCTTTAATTTGTATTACTGGTTGGTCCTTAATCCAGGCAAACCTCGCGTAG AAACAGTAGGTAACGTCGGGTTAATCAAAGAAGCAGATTTAATGTCCAAAACGGATGAAGAAAAAGAATTAGAAGAGCAA AAGCTAGATGAACAACTAGTAGAGGATCTCTTTAAGGAAGAAGCCGAAGCGGAGGAAGATCTCATGGAAGAGGAAGAAAA CTGGGACGATACTACCGCGTCGGAAGCAGATATCTCAGAGTCAGAATTCGAGGATGACCTTGTGCACGTTGGAAA…	Deletion from 1794-1795 (SN), Insertion between 1836-1837(NSNASTATLGSASSNSNASTATLQSASS), T2130A
479	117	PVX_116725	conserved Plasmodium protein, unknown function	hypothetical protein, conserved	Schiz High exp.	Y (N23)	TM1*3	N	792	723 (70-792)	LW	Yes	Yes	27.39	TCCCTGTTCAGCAAGAGCGCATTTCCGCGAGAGTTTACTAAATCTGTGGAGAGGCACCTGCGGGAGGATTACGGAGACAG GGACGTCCAAGTGTTTAGGGAAATCATGCGGAATTACAAAAATGAGGACACCCACTTGACCCCAGCGGAGGAAGAAGACT TAAAGGCCGCAATGAAGAAGTACGCAGGGAGTAGGTTCATTCAGGAGTATGAAGCTTTGATGGACGATAACTCGAAGGAC TCCCAAAAGGTGCTGGCCAAGTCGATGGTCAATTTGATAAAGCAGCAATTCGTTAAGCTGAAAGAGATTGAGGCCCAGTA CGTTACGCCAAACTTCGATCAGTACAAACAGGTGGCGGAGATGAAGCCCCAGCTGCTGGATTTAAACGCAGACAC…	No mutation
480	118	PVX_095035-01	conserved Plasmodium protein, unknown function	hypothetical protein, conserved	Troph Mild exp.	N	N	N	3066	1467 (4-1470)	ROK	Yes	Yes	55.41	GTAGAAGCGACAAACTTCATCATCGTCGATAACAGAAGTGAGAACAAGTCCATCAGCGCATCGTGTGACAGCGTTTTAGA CAAGAATGGGAATTTTATTTTTAAATCTTACCATCCGCTTTACAAGCTAACGTACAAGCACATTTATAAATACAAGAGGA TAACGTGCATCAGCACCGATGTGATTTTCAATGAGAACGGGGGTCCGTACACGCCGCTGTACCACTACTACTACGAGGAC GTGAGCAGCCCCTGCTCCAGTCGGCGCGGGGGGGTCGACGCCGGCGCGCAGACCGAGGCGGAGCCGGTGGGAGCAGCAGA ACAAGCAGCGGAGCCAGCAGCAGAATCGGCGGCAGAATCGGCAGTAGAACCATCAGCAGAACTGGCAACCGAACC…	T374A, S447 (AGC/AGT)
481	119	PVX_095035-02								1641 (1426-3066)	ROK	Yes	Yes	56.73	GAGCATGTGGACATCCTCACCTACGTGAATGGGCATAGTGGACATAGTGCTGGCGCGGTGGACGGCGCCGAGGGGAAGAG CGGCCCGAGGGTCCTCGGCTCCTCGGCCAGGCCCAGCCGGAACTACGAGGGCGGTATTAGCGGTATTAGCGGCGTTGGCG GTGTTGGCGGCGTTGCCTCCTTTGGCGGCGCGAAGGCGGATGACGGCGCCCTGGGCGCGCAGGCCGACCAGCCCCAAATA AGCAGCACCGTGGCGGAGCTCCTCATGAAGCAAATTTCCATCCTGAAAGAGCGCAGCGGCTCGGAGTACGCCGACAACCG GACGCACGCGGAGGACCCCTTCGACAGCACGTGGCACGCTGGAAGCAGCAACGCGGGCCTGAGCCATCTGAGCAG…	Deletin 532-534 (GVG), T669K, I839 (ATA/ATC), L971H
483	121	PVX_119265	conserved Plasmodium protein, unknown function	hypothetical protein, conserved	Ring Mild exp.	N	N	N	1485	1482 (4-1485)	ROK	Yes	Yes	54.88	AACAACCACCAAGCTGTGAAGCAACAAATGAACCCTAAGGGCTCGAAAGAACAAAACAGAATGGTGGCTCCAAACAGCAA CATGCCGGGGGGGATGCGCGATTTAGCTTATCACAGGAACAATGGAAACAACGAAATGGGGAAAATGAACATGAACGCAA ATGGGCAGCAACATAACGCAGGAAGTAGCAATACGTACAACTCGAACAGTATAAATAATAACAACTATTCTTTAGGCCTA TACATTGACAACCCACAAAATGCATTCGTATTTGACGAAAACGATTTGAAAACATTATTTTCTCATTACAAGGGGGCGAA GAATATAAGAATTCTAAATGATAAGGCAGCTGCGCAAATTACCTTTAACGACAAGAATATGATTCAGCAGGTGAG…	Insertion between 257-258 (VSAN)
484	122	PVX_093665	conserved Plasmodium protein, unknown function	hypothetical protein, conserved	Ring Mild exp.	N	N	N	1725	1722 (4-1725)	ROK	Yes	Yes	64.7	ATCAAATCGTTCATTAACAACGGGATTAAAATATACTCGCTAACCTCCGGGAGGGTGAGTCCCGAGAGTGGTGGCGTCGT CGGCGCGGGGAAAGCTGGCGGAAGGAGAAGGAAGAATGCGTCGATTGAGAGGAGCGAAAACTCGGTGGAAATTCTGCACG ATTTAGAATTTTCGCAAAAAAGTGATCAAGTGAAGATAAGCGATGACGGGAGGTACATCTGCATCAGTGGGATGTACCCA CCTCAAGTGGGTCTATATGATACGAAAGAAATGTCTATAAAGCATAGGAGACATTTCGACGAAGAGGTCGTAAGTTTTGA GTTCCTCAGTAGTAACTATGAAAAGCTAGCCTTTTTATGCAAAAACAGGCACCTGGAATTTCATAACGCAGCGGG…	K36R, I325 (ATC/ATA), S379 (TCG/TCA)
485	123	PVX_080225	conserved Plasmodium protein, unknown function	hypothetical protein, conserved	Troph High exp.	N	N	N	972	969 (4-972)	LW	Yes	Yes	36.2	CAGGGGAGCTACCTAAAGAAGCGGCTGCGCGCCAATGTGCAGGCAAAGCTGTACAGCAGCTTCATTCCTGGGCCTTTGAG CAGAGGAAAAGGGGAAGTTCCCCACCCCATATACAGAACCCATGAAAGCAGCACAGACTTGACCAAACTGACCCAAAGGA GTACCTACAACACATACAAAAATAGGGTGTTCACCCCAGGGATGTACGGTAATGTGCCCCCCAATTATATGAACATGCAA ATGAACAGCCATGAAAATAACGCGAGTGGCTCGCCAAACGGGATGAGTTTTAATTACGAAAATCAGCCGAACAGTTATCA CCCGATGAAGTACAACTATGGAGTGAATGCCGAAGGTGTGGACAACCCGGCCATGGCCACTTCCGCCTCTGCCGC…	K198R, K287E, D284R
487	125	PVX_098915	conserved Plasmodium protein, unknown function	hypothetical protein, conserved	Horizontal	N	N	N	1566	1563 (4-1566)	LW	Yes	Yes	59.27	GAAATAATTGCAGAGAAACCCAAAGTGAAATTTAATTTCGCGTCTGAGGAATACAAAAACTGTGACAGTTCTGATTACTC AGAGTGTGCGGAAGACTATGGCAGACCAAATGGGAAGGACTATTTTTATGCTAATAGAATTTTGTCTTTGGATAGGAACA GTGAACAGAGGAGGAAGGAATCCCCCAGTAAGCGACCAGGGTTATGTGTAGATGAAATTTGCACGTGCGGCTTTCACAGA TGTCCCAAAATAGTAAAGTCATTACCATTCGATGGGGAAAGTAATTATCGAAGCGAGTTTGGTCCCAAGCCGCTGCCGGA GCTACCGCCTAGGCAAGAAGCTAAGTTGACGAGGTCACTGCCATTCGAGGGAGAAAGCAACTATAGAAGTGAGTT…	K247I, I397V, P427 (CCT/CCG), A516T
489	127	PVX_099705	conserved Plasmodium protein, unknown function	hypothetical protein, conserved	Horizontal	N	N	N	4242	2067 (2176-4242)	ROK	Yes	Yes	78.71	ATCACGCACATCAACCAGGTGGTGCTGAACCTGATCCCCTTCTACTGCCGATACGTAGCCATCATTAACGTCTACAGAAA GGACATGGCGCTGGCTGTCCTCGAGGAGGTAAAGCGAATAACAGAAAAGCTAATTAAGGAGAAACTGCCTTGCCAAAATA AAAAAACAAAATGCATAAAGTACCTCTGCGAGTTGGCCAAGTTTAAGCTGCTAGACATCACATACATTTTGGACGTCCTA CATTTGCTAAATGAAAATTTTACCCCCGATCACGCGGAGCTGTCACTGCACATTTTGGAGAGCTGCTCCCTCCTCCTGAT TAACAACTCAAAGACACACATACGCTTTATAAATATGTTGCAGAAAATAAAAAAAATGAAAAGCTCCAGGAATCT…	Y822H
490	128	PVX_082640	conserved Plasmodium protein, unknown function	hypothetical protein, conserved	Ring High exp.	N	N	N	1569	1566 (4-1569)	LW	Yes	Yes	61.76	AGCGGCAAAGGCAAGGAGGGGAAGAAGGCGCAGGCGGAAGACGAGAAGGACAAGGAGTTCGAGGAGAAAATAAAGCACCT GAGCGTGGACGAGCGGGTGAAGAAGGCCCTGAACCTGAAACTCGAGGGGAACAACGAATTTAAAAAAAAAATGTACCAAG AAGCGATCGACAAGTACAGCGAAGGGCTCAAGTACATACACAAATTGGAGAGCAAAAATGAAAAAATAATCGAACTGGAG GTGGCCTTCTACCAAAACATGAGCATATGCTATTCAAACGTAGAGAATTACAACGAAGCGTATGAACATGTGAAGAAGGT GCTGCAGCTGGATAAGGACAACGCCAAGGGGTTGTTCCGACTGGGGCAAATCGAATTTAACAGATGCAATTTTGA…	C207R, D218G, K252E, I453V
491	129	PVX_002800	conserved Plasmodium protein, unknown function	hypothetical protein, conserved	Horizontal	N	N	N	768	765 (4-768)	LW	Yes	Yes	36.35	ATTGACTCGTGCCCAAGTAGCGCTTTAAACGAGTTCCGCTTAAGTGAAGAGCAGATCATCGAAAATTTCACGCGCAACCG AAATGGTTCGAAGCGGGAAGCGCCACAGTTGGTGTGTGCCCCCAAGAGGGACGGCGACCCCCTGAATGAATACTTTCACC CGCGCCCATCTGACGAGGTGGCAAAACGCAGAGTGCCAGTCCCTGCACCTGTAGGAGGTCTTCCCGCTGCAGATGGCGTC ACATTTAACTGCAACAATTTCGATGACCCCCGCGGGACGGACTACCCCATTGAAAGCCTGCTACGCAAAATCAGGAACTT AGAAAATGAAAAAAAATTCCTACTGAAGTCTTTGGAGAATAAAAAAAATGTGGAGTTGGAGTATAGGAAGGCGCT…	29-30 insertion (GSKREAPQLVCAPKRDGDPLNEYFHPRPSDEVAKRRVPVPAPVGGLPAADGVTFNCNNF), I194M
492	130	PVX_112680	None	tryptophan/threonine-rich antigen	Ring High exp.	Y (N32)	N	N	942	846 (97-942)	LW	Yes	Yes	33.54	CCCAAACCTGATCAGAAGAATCTTAAAGGTGGCGTAAAAAATGCTCCCTTGCAACAGCGGAAAGGCTCGGTACCAATTAA TCCTCCCAAACCAGTTAATGACAAACTTAAGGATGGTAGTAATAAAACTGAAACGAAGAATGCTAAGAATACGTTAAGCA AGCCACCAATGCAAGTTACTGACAAGTCTAAGGATGAAGCGAAAAAGACTCCTTTGCAAAGTACTCCAAAACTTACACCT AAAACAAGGGAAGTACCAAAAGAATCTAACATGGAAATGTGGTTGAAGGACACTAAAGATGAATATGAAAATTTAAAATG TCAGTACCGTACTTGTTTATACGACTGGTTTCGTAAAATAAATGATGAATACAATGAATTACTGAATAAGCTGGA…	G54 (GGT/GGC), K115R, 196Q (CAA/CAG), A244E
493	131	PVX_111470-01	conserved Plasmodium protein, unknown function	hypothetical protein, conserved	Horizontal	Y (N26)	TM1	N	3399	1767 (79-1845)		Yes	Yes	66.49	TCGAAGCTAAACAGTGTTGCGAATGATGACAGCAGGTTTGTGAGCGGCTTCTTCGGGAGCGGTAAGGGGCCTGTGAGTGG CTCCGCGAATGGAGGAAACGACGACGGACCGAAGGACAAAAATGATGAGAAGAAGCCAAAGGACGTCGTGCAGGACGGAT CGGAGGATGCCAGAAAGGCGATCACCCCTCCCGCCGACGACAAGAAGGACGGAGCGATCAACTCGGAGGAGGTCAAACCA GTGGACAGAGCCTCCGCTGCTTCCCCCACAGTTGACGGCATAGAAGTGAGATTCGTCCCTAGCGGAAGTGGCGTCTCAAA CGGAGAGAGTTCCCCCGCCAGCAGCGGTAGTAGTGTTGATACTGTTGAGGCGAACACCCCACCCATGATGGTGAA…	M313T, Deletion 336 (K)
494	132	PVX_111470-02								1599 (1801-3399)		Yes	Yes	59.26	GAGGAGAAGACCAAGCCGGTGGTTACCTTCTATAACTACCTAGCGGATGAGCAAAATTATGATAAGTTGAATCCTCACGT CTTGGGGGAAATCGCCGGAATTACAAAGCATTTGAAGTGCGACCAGTTAAGAAGCAATGATGATGACAGATGCTCCAAGG ACGTCTCCATCCATCACAAGTATGGAGGCTGGTTCGAATTTGCCGGTGCCATTCACGTGAAGAATGTTAACTTTGTCCCA ACCAAATATGAAAGGCACGGTGAGTTTATGAAGAAGAAATATGAAGATGCTATACTCACTCAAGCCAACTGCAACTGCCA AGACGCGTGGTTGTGGAAGGACCTCCCCGATCAGAACATGGCTCCTTATAGATACCCCCTCCAAGTCTTCGCCCT…	G629 (GGA/GGG), G1020D
495	133	PVX_090970	conserved Plasmodium protein, unknown function	hypothetical protein, conserved	Horizontal	Y (N19)	TM2	N	762	705 (58-762)	LW	Yes	Yes	27.14	ACGTACATGCTGATGAAGGACGATGATAGCCACGATGACAAAGACGACGAAAATGAAGAAAAGAAAAAAAAAGAAGGAAA AACGAATAAGGACACAAACAAAATTATAAAGGGAGAATCGATGACCCGAGAGGATCTCCTGCAACTCTTGAATGAAATGC TCAAGTTGCAGACGGACATGAAAAATATTGTGAAAGATTTAATCGTCGTTGCAAAGAAAAACAGCTACGTCTTCATGTCC GTCTATAACGTGGCGAAGACGTATAACACTGTGGACCCCCTGGGCAAATATCAAATCGAGATGCCCGAGTTTGACAAGGT GGTGGAGAACTACCACTTCGACCCGGAGGTGAAAGGGACCGTCTCGAAGCTCATGTCGTCCCAAGAAAACTACTA…	D96V, E138G,N161S
510	148	PVX_096280	conserved Plasmodium protein, unknown function	hypothetical protein, conserved	Troph High exp.	Y (N22)	N	N	717	651 (67-717)	LW	Yes	Yes	25.2	TCCAGCATATCGAAGTGCCTCTTTTACGACAAAAGGAATTACGAGATGAAGCAGACGTTCTACGTGCCGACGACCGACGT GGACATGTACAAGGCCACCATTCAGAAGCTGCTGACGAGGGAGATTAGCCTCCTCGACGAGTCGATGAGCGGCACCGATC AGAGCGGCAGCAACAGCAGCAGCGGCGTCTCCAACTTTGACGAGATTAAAGAAAAGGAGGAGAAAAAAAAAAACAAAGAA ATTGAAGAAAAGCTAAAGTACATAGAAAAGTACAGAAATTACGCCAGGAGCATTTTAAAAAACGTGGAGTTTAAATGCGA AGACATCGACGACTATGAGTCAAAAGTTAAATGCAACTTGTGTGTGTACACAGAAATTATAAATACCAAACATAT…	No mutation
511	149	PVX_084775	hypothetical protein	hypothetical protein, conserved	Schiz High exp.	N	N	N	1149	1146 (4-1149)	LW	Yes	Yes	43.06	GGGAACATATCCAGTGGGCAGACCAGGAAGCCATTGACGCTGCTTGAGCTAAGCACAAAGATTGGGGAGTACCGAACGGT ACATGAGGGGGACCCTGAGATGGTCGAAGATCCAGACTTCCCTCAGAAGATGATGAACGAAGCGTTAAGCAACAACACAA CGATTGATGGGAGCACCGTCCAAGGCACCTTCGTGTACTACCCGAACAAAATGAAGCCCAAGATGTGGATAGGGAACTAC AAAATTTTGAACCCCGAAGATATCCTTTGCACGAATGTGGCCGAGAAAATCGGGATGACCGAAGCTGAGTGGAAGAGCTA CGTCCAGGCGAGGAAGAAGGAGCAGGAACAACCCAGCAATGTCCAAATCGTCCCCAACTTCGATTCCTCCCCAGG…	G163 (GGA/GGG) F171Y
512	150	PVX_092615	hypothetical protein	hypothetical protein, conserved	Schiz High exp.	N	N	N	498	495 (4-498)	LW	Yes	Yes	18.09	GAGTCTTCCGAGGCACAAAGTTTAAAAGTTTCGCAGAGCAGCGCGAATGAACAGAGTGCGTACAAAGACACACACACCAC CACGATGGCAGAAAACTACAATGAATCTGCCAGCAATGTGGGAAAGACGAATCCACTGGAGGGGTATTACACAGTGGCAC AGGACGATAGCAGACCAATAGATGCTAACAATATTCCCTATATAATTCCTGAGATGAATGAATCCGGGATGACCGTCGAC CCAACGGCCATGCAAGCGGCTGCCGCGATCAACCAGAGTTTGATGTACCAGAACCATGGCATTCCAGCGGATTACCCCTA CCAAATGTTTAACGGAGCGAACCCAATGTATGGAGGAATTCCCCAGTACTATGGAGGTGTGAACATGCCAATGAG…	N133S
514	152	PVX_083420	conserved Plasmodium protein, unknown function	hypothetical protein, conserved	Schiz High exp.	Y (N31)	TM2	N	3858	2001 (94-2094)		Yes	Yes	75.34	ACGATAAACAAAGAAGACAGCTTTCTGGGCAAACGTGCAAATGACGACGAGGTGAGGATATCCACAGTGGTATTCAACAT GAGCGACGAAAAAATGTACCTCAGTGAAGAGCACTTTGAAAATCTGAGAGCGTTGCAAAACATGCTAGTGGTCTGTTTCA AGTCCACCGAAAAGAAGGTAATTCTAAAAGACTTAGGGATAGATAGTGTGAAGTCCCTTTTTTATGAAAATTTTAAAAAG GAGGTCTACGAAAATATAAAGCTATTTTTTAAATTTGTAAAAGACAATTTTTCATACCTTGCGAAAAGGCTAAAGGAGGA AAAAAAAAAAAACAACCTAACGGATGAGCAGTACCTCTCAGATGATAAGCTGTTGGACCTACTGGAAGACGTAAT…	Insertion between 484-484 (ASGS),527-528 (SANASGSANASGSANASG), N592S
516	154	PVX_082430	conserved Plasmodium protein, unknown function	hypothetical protein, conserved	Schiz High exp.	Y (N28)	TM2	N	1428	1344 (85-1428)		Yes	Yes	50.36	TTTTTAACCGAAAATTTTGTAAAGCGCAAAAATAACCTTTTCTCTGTGGAAGTGTCCAGCAGGGTGTGCGACTTTCTCCG CAAAAATTTTTACAAAGTGGAGTCGCTCTATATATGCGGCGGTTCTGTCGCGCAGAGGGATTTTTTTCACAATGACTGGA GGAGTGTGCGGGAGGGCCTTGCGCGCCAGGGGGAGAAGAATGATAAGAAGCAGGGGAGGGGCGCGTGGGGCAGTCACGAA GAAAGCCAAACAGGTAGCCAAACAGATCGCCAAACAGATCGCCACACTGACCGCTTGGCAGACCGCCTCTCTGACCGCCT CTCTGACCGCCTCTCCAACCGACACACCGACTTCACCGTCGACACGAACAACCCCGCGCTGAACGAGCACATCCT…	Q123H, Q127L, T128A, 130-133 Deletion (RHTD), A136S, H350Y
517	155	PVX_091990	conserved Plasmodium protein, unknown function	hypothetical protein, conserved	Schiz High exp.	Y (N22)	TM1	N	1275	1209 (67-1275)	LW	Yes	Yes	46.94	CTGCCCTACCCCCAGAGTGACCTCCTCAAAATTGACGCGGACAATGCGCAAACTGTTTTCGACACAAATGAGTACTGGCT TGTGAAATTTTACGCCCCCCAGTGCGTGCACTGCAAGCGCATATGGAGCACCGTAATGAATGTAAAAATTGACGTACAAA TTGATGAAAAAAGAAGGGTATACTTTGGAGAGGTTAACTGCGACGACACGAACGGACGGCGCGTTTGCGAAAAGTACGAC GTTTTAAAGATACCCCAGTTGAAACTATTTAAGGGAAGCGAATTGCTCTCAACCTACTCATACACCACGAACGACGAGCG TTTTATAAAAAAATGGATAAACTATGTCACAACGCCAGTCTTTTGGGCTGTCCATTCGGAGGAAGAGTTAAATTC…	F162L, D328 (GAC/GAT), T353A
	82	74
ENZYME	Fragemnts	Genes
	4	PVX_087680	PFL2510w	chitinase	chitinase	Y (N21)	N		1890	1953 (64-1953)				69.4
	69	PVX_117005	PF14_0660	shewanella-like protein phosphatase 1, putative (SHLP1)		Y (N42)	TM2		1020	1146 (127-1146)				39
	85	PVX_088125	PF08_0108	aspartyl protease, putative		Y (N27)	N		1557	1638 (82-1638)				57.1
	86	PVX_084335	PFL0300c	phosphoesterase, putative		Y (N24)	N		834	906 (73-906)				32.4
365	3	PVX_091435	serine esterase, putative	hypothetical protein, conserved	Schiz High exp.	N	N	N	6531	2001 (4-2004)		Yes	Yes	75.34	AAAGAAAAAAAAACGAATTACAGAAGCGAGTCGATATTCTCCGCCAACAGGAACCTCTTTGAGGTACTGGAGACCCTAGA CGATGAGAAGGAGGCAAAGAGAAGCGCAAACTTTTTTAACAGCAATAAAAATATTCTCCTAAATTTGTTTGCGAATCCGA GTGGCCACAACCGTGTGGATAGCATTCTGTGGGGAAAGAAAAGCCACCTTCACCATGGCAGGAATGCGAGGAGGAAGGGG TGCAAGAAGGGGGAGCCACGCAAGGGGGAGAAAGGCAAAGAAGAAACCATCAGTGGAGAGACCATCAAAGGAGAGACACT TAACGATGGTCCAATCAACGATGAGCCGATCAACGATGAGCCGATCAACGGTGAGCCAATTAATGAGGATGCCAA…	G353 (GGA/GGC), C471Y
366	4	PVX_117385	conserved Plasmodium protein, unknown function	phosphatidylinositol-4-phosphate-5-kinase, putative	Schiz High exp.	N	N	N	981	978 (4-981)	LW	Yes	Yes	37.22	AGGTGTTGCACTAAGGATGCAGTAAACGTAGAAAGCCCTAAGAAGGTAGTCGTTGGCGAAACGGAGGAAGACACCCGGGA AGAGGAGAACCCGTACGAAGACCTCCCCACGGTTACCGTCACGCTGAGCGACGGCTCAGTGTACACGGGCACTACGAAGG ACAACCGCGTGCACGGACGGGGAGTTCTCAAATACGTAAATGGAGACCAATACGAGGGAGAATTTGTCGACGGCAAAAAG GAAGGAAAGGGCAAATGGACCGACAAGGAAAATAATACGTACGAAGGAGACTGGGTAAAGGACAAAAGACATGGCCATGG TGTGTACAAAACAGCTGAGGGATTTATTTTTGAAGGAGAGTTTGCAAATAATAAAAGGGAAGGAAAAGGAACCAT…	Y187H, K274N
372	10	PVX_099375	PPPDE peptidase family, putative	hypothetical protein, conserved	Schiz High exp.	N	N	N	870	867 (4-870)	LW	Yes	Yes	32.14	AATATCTGGCTGCACACCTACACCCTAGACGTTCCCTTCTTTCTGAAAAATGTGCGCCACACGGGAATCGAAGCGTTCGG GAGCGAGTACACCTTCTCCATGGACGGAATCACCGCTTGCAAACCGAAGAAGTCGACCATCGGGCAGTACTGCAAGAGCT ACGAGCTGACCTTCGTGGAAATAACCTACGCCCAGTTTGCAGAAATTTTAAATGCCCTGGGAAAGATATACAGACCAAAC AGCTACAACTTCGTGAGCAAAAACTGCAACCACTTCTGCGATGACCTCTTCGAGTTGCTCAGTGGGAAAAGACTCTTTCA TACGTTTATGATTTATTCTCGGCTGGGAAAGTTGTTTGGGAATTTTAAGAACCTCGCCTTGTGTGGGTACATCAA…	D217G
373	11	PVX_087110	adenylate kinase, putative	adenylate kinase, putative	Schiz High exp.	N	N	N	660	657 (4-660)	LW	Yes	Yes	25.2	GAAACCCTGCTAGACAGCGAAACGTTAAAGAACTACGAAAAGGAAACGAACGAATACATTCGCAAAAAAAAAGTGGAGAA ACTGCTCGATGTTATTTTAAAAAATGTTCTGGTAAACAAACCGGAAAATGTATACCTGTACATATACAAGAACATTTATT CCTTCCTTTTGAACAAAATTTTTGTGATCGGCCCTCCTTTGCTGAAAATTACTCCCACCTTATGTTCTGCGATTGCCAGC TGCTTTAGCTACTACCACCTCAGCGCCTCGCACATGATCGAGTCTTACACTACTGGTGAAGTAGATGACGCTGCAGAGAG TTCCACAAGCAAAAAGTTAGTCAGTGACGACTTAATCTGCTCCATCGTTAAAAGCAACATAAACCAGCTGAACGC…	F30L, G146C
384	22	PVX_094690	metallopeptidase, putative	hypothetical protein, conserved	Schiz Mild exp.	N	N	N	984	981 (4-984)	LW	Yes	Yes	40.13	AACATTAAAAATTTGGATGATGTAAAATACAGAATTCATAAAATTAAAGTTTTAAACGAAAATGATAAGAAGGCAAAGGC AGTGTTGACCCGGGCCGCCGACCAGGTGATGCCAATTATGAAGAAGATGCGCTTTTCGGTTGAGTTACTGTCCGAGTTTT TACCTCGGAGCCCAAAATTGCTAGGGCTAAACATAGCGACTAAATCTGAAATTAAGATACGTATGAGGAAAAAAAGGGGA GGGGAGTTATTTCACTTCAACGACATCATGGGGACGCTGCTGCACGAGCTGGCGCACATAGTGCACAGCGGACATGACAG GTCATTTTACGAACTGTTAGACAAGCTAGTATTGGAGTATAATCAACTGTACACCTTTGGAAAACTGGAAAATCA…	G282(GGC/GGT), S283k, Insertion 96 bp between 283 and 284 (RKKRQAASEQGGEEKVITLPGSLGATPKNSGS)
401	39	PVX_116850	protein disulfide isomerase, putative	protein disulfide isomerase, putative	Schiz High exp.	Y (N20)	N	N	1632	1053 (61-1113)		Yes	Yes	41.33	AACGATGGAGAGAAGCAAAGCAAAATAATGTCCGTAGACATGACCGACCTGGAGCAGATACTAAATGATGACAAAAATTT CACCTTCCTAATTGTATACACACACTGGTGCCAAAGATCCAGTTCGCTCCTCGAAAATGTGCAAACCATTTCGAATCTTC TAAAATATGATAGCCATGTGAAGATAGCCAAAATGAATGCTGCTGTGAATAGTGCCGTTATTGATAAGCTTTCCGTTTAT AGTTACCCTTCCCTTTTTATGTTAAAAAAAAATGAAATGCATAAATACAAAGGAGTGAACAGCATCAAAGGTATAATGCT GTGGATATATGGATTCCTTGACGATAGTGTATACTCAATTGAAAATAAAAATAAATTGGATGTATTCCTCCAATT…	I46N, S269P, C308 (TGC/TGT)
427	65	PVX_111035	plasmepsin VII	aspartyl protease, putative	Schiz High exp.	Y (N24)	TM2	N	1440	1368 (73-1440)	LW	Yes	Yes	51.42	CCCCTTTTAAAAAATGGAGGGGGAAGCCGCTTCTACGCCGCTTCCCAGGGGGTAGACAAAATGCGGAGGAATTCTCCCCA CAGCGCACGTGGTGATCTCCCCTCAGAAAGGATCGACCAAATGAACAACCCCATTTTAATCAAATTGATCAAGCAAGACA TACCAGGGAAGAAAATGACAACGTACTATGACCAAGTGGCCGTAGGAGAGAAGTCAGAAAATGTGGTGAATGTCTTATTC GACACGGGCTCTACCGAGTTTTGGATTCCATTCGAAAATTGCAAAGGAACCAATTTTCCCGATTCTCACAAAAAATATAA GCCCACCAAATCATTTAGAAATAAAATTAACAAGGAGGGTCTCCCAACGTTGTTGGAGGTTAACTATCTCAGTGG…	G88D, R132P, F140I, D279H, V293I, H448Q
429	67	PVX_116695	plasmepsin V	aspartic protease PM5	Schiz High exp	Y (N35)	TM1	N	1611	1506 (106-1611)		Yes	Yes	57.76	AGCGAGTCAACGGAGGGTCACAGCAAGGACCTCCTCTACAAGTACAAGCTGTATGGAGATATAGACGAATATGCCTACTA CTTTCTAGATATTGATATAGGGACCCCGGAGCAAAGAATTTCCCTCATTTTGGACACGGGCTCATCCTCCTTGAGCTTCC CCTGTGCAGGATGCAAGAATTGTGGGGTTCATATGGAGAACCCCTTTAACCTTAATAACTCCAAAACGTCTTCCATTTTA TATTGCGAAAATGAGGAGTGTCCTTTTAAGTTAAATTGTGTTAAGGGGAAATGTGAGTACATGCAGTCCTACTGTGAGGG TTCCCAAATTAGTGGGTTCTACTTTTCAGATGTAGTTAGTGTGGTGTCTTATAACAATGAGAGGGTTACTTTTAG…	V276I, Insertion between 248-249 (ESVS)
458	96	PVX_085665	serine C-palmitoyltransferase, putative	8-amino-7-oxononanoate synthase, putative	Schiz High exp.	Y (N40)	TM1*2	N	1716	1596 (121-1716)		Yes	Yes	60.19	TTCAATGAAGACGCATCGACGGGCTCGCCAAGATTGTCGTGGATATTAGGGGAGTTCCTACCAATTCAGCAGTCGATTTT TTCACTAAACGCCAATGCAGAGAAGAAATTATTTAAAAAGAAAAATGGCAAGGTGTATACATTTATCACTTTTGTTTGTA ACTTGTTCATCAAGTTGAAGTGTTCCATTCTGGAGGGGACCTTCCTGCATCTACTAAAGGGGTTCTACAAAAATGGGATC AGCAAGTTGGTGCTGTACAAAAATTTGGCTATCTTAAAATACAAATCAGAATCCAAAAGGCACTTTTATTATTTAGTTCT GAAGGAGAAGTATAAACTACCGATTGAGAAAGACGAAAGTGAAATGAAGAGCTATTTAGATGCAAAAAGGGAACT…	G57 (GGA/GGG)
488	126	PVX_116825	GTPase activator, putative	hypothetical protein, conserved	Troph Mild exp.	N	N	N	1863	1860 (4-1863)	LW	Yes	Yes	70.66	CATGACCATAACTTTTTGGAAGATTTTCATGACATCAAATTTGAGGACTTTTTAAATCATTTTATTTTTCTTAAAAATGA GAAAAAGATACCAACGGGTAATGACGATGAGGAGGAAAGCACGGCGACAGCTGAGTCTGCCGAACCCTTGGAAGGGAAGA ACAACAAACCGCAGGAGGGAAAGCACAATTTCATGCGGTCCATAGCCAATGACATTATAAACAATGAACCTAGTACGGTC CTCTTTAGAAGAATGTATTGGCCTCTTCTACTAGGAATTTACCATCCCGCCACTCTACACGATCTAACAAAGGATGTGCA GAAGAAGAGAAGCTTATATAAGCAGGACAAAGACGAATACATCACAAAGCAGTCGAACTTAAATATCCAAAAATT…	C222 (TGC/TGT), D397N, Deletion from 482-489 (LAREGAVS)
502	140	PVX_115045	cytochrome c oxidase subunit 2, putative	cytochrome c oxidase subunit 2a, putative	Horizontal	N	TM2	N	669	666 (4-669)	LW	Yes	Yes	26.22	TTTAAGTTAAATTACAAGTTATGTAACGGCTTAAGAAATGTATACCACTTCACAGGTACACAGAAACGTAGCCATATAAA ACCGCAGTTCGTGGGAATAATCCCGCTCAAATGTAAGAAATTCGCGACGGGGAAGAAGAATGCAGCCAGTGATAAAGCGA ACGAAGTTAAGGACCATGGACACGATCATGAAGGGCACGCCAAGGGGTTGTACCATCATGTAGAGCACCATCATGGAAAT CCTCGAGACCATCTAGACCAAGACGGGGTGAGGAAACCCGAATACGATTTTGACAACTTTCACTGGGATGATTACTGGTT ACACACACCAAAACAAAACATAGTAATTGTGAATGGGCAAAAAATGATTAAGGGAGAAGAAACGAAGCCGATGGA…	No mutation
503	141	PVX_114515	ethanolaminephosphotransferase, putative	ethanolaminephosphotransferase, putative	Troph Mild exp.	N	TM2*8	N	1104	1101 (4-1104)	LW	Yes	Yes	44.73	GGGATTTTTTTGAAATTAAATAAAAGCGTTTACGCGAACTGTAAATCGTATGTGTATAAGAGTAGTGGACATTCGCTACT CGATAGCCTTTTTGACGCCTACTGGAACCTTTGCATCAAGCTGGTCCCCAAGTCAGTAACAGCTAATTTTTTGACACTCC TAGGGTTCCTATGCTCCACGGTGGCCTTTTTTCTCATGTACTTTTTTGACCTGTCCAACAAGAAAAATGATTACATCTAC TTGTACATCGCGTTATTTTTGTTCCTGTACCAAACCTTCGATGCGCTCGACGGAAAACAAGCCAGAAGAACAAACACGAG TTCCCCGCTGGGGCAGCTGTTTGACCACGGATGTGACTCCATAACATCGTCATTGTTCATTTTTATTGCGGGAAA…	L69F,Insertion(212-213,TLLGKVALSIKVIHIILIPVIFF),F359S
513	151	PVX_001005	protease, putative	protease, putative	Schiz High exp.	Y (N18)	N	N	2289	2082 (208-2289)		Yes	Yes	76.33	AAACTGGACCCTGATCACTTGAAGAACCGTTTTGAGGAGAAAAAAAAACAAATCATCCTATTCAACACAGATAGGACCAT ACAGATAATCGAAAATGGGAATGTAAATCCTCAGTACAGTGGCTTCTGGAGGATCGTGTACGACGAGGGGCTCTACATGG AGGTGTATAAGCAGAAGGAGGAGAAAGAAATCTACTTCTCCTTTTTCAAATTTGAGAGAAGGAACGACGCGTCTTACAGT TACTGCAACAGGTTGATCATGGGGGTGGTGAATGTGTATCAGTTGAGTGGCAGTGGAGGGGGTTCTTCTTCGGGGCGTCC CCGGGTAGACGGTCTGCAAGATATAAGTGAAGGAAGAGAGAAGGGGCCCCAAATGTGGGACTCTTTTCTCCACAA…	300G (GGT/GGC), F459S, K485R, c-terminal 46 aa
	10	PVX_081550	PFA0210c	StAR-related lipid transfer protein, putative	hypothetical protein, conserved	Y (N23)	N		1419	1488 (70-1488)				54.3
	18	18
GPI-anchored	Fragemnts	Genes
	80-01	PVX_099980	PFI1475w	major blood-stage surface antigen Pv200 (GPI-anchored, C22, PvMSP1-42)		Y (N20)	TM1		1140	5256 (4048-5187)				43.2
	87	PVX_113775	PFF0615c/MAL6P1.299	membrane protein pf12 precursor, putative (GPI-anchored, C24, Pv12)		Y (N24)	TM1		942	1089 (73-1014)				36
	88	PVX_114145	PFF0995c/MAL6P1.221	merozoite surface protein 10 (GPI-anchored, C24)		Y (N23)	N		1296	1440 (70-1365)				47
	122-01	PVX_099975	PFI1475w	merozoite surface protein 1 paralog (MSP1P) (GPI-anchored, C21, PvMAP1-83)		Y (N28)	TM1		2109	5571 (85-2193)				81.6
	122-02	PVX_099975	PFI1475w	hypothetical protein (GPI-anchored, C21, PvMAP1-30)		Y (N28)	TM1		945	5571 (2194-3138)				35.3
	122-03	PVX_099975	PFI1475w	hypothetical protein (GPI-anchored, C21, PvMAP1-38)		Y (N28)	TM1		1284	5571 (3139-4422)				50.8
	122-04	PVX_099975	PFI1475w	hypothetical protein (GPI-anchored, C21, PvMAP1-42)		Y (N28)	TM1		1080	5571 (4423-5502)				41.5
	122-05	PVX_099975	PFI1475w	hypothetical protein (GPI-anchored, C21, PvMAP1-19)		Y (N28)	TM1		258	5571 (5245-5502)				9.6
	123	PVX_097625	PFE0120c	merozoite surface protein 8 (GPI-anchored, C24)		Y (N23)	TM1		1320	1464 (70-1389)				49.3
	126	PVX_115165	PF13_0338	cysteine-rich surface protein(GPI-anchored, C32, Pv92)		N	TM1		2220	2322 (4-2223)				82.4
	127	PVX_080530	PFE0710w	hypothetical protein, conserved (GPI-anchored)		N	N		1971	2073 (1-1971)				75.1
	130	PVX_097960	PFE0395c	Pfs38, putative (GPI-anchored)		Y (N29)	N		918	1068 (88-1005)				35.3
	191	PVX_119355	PFC0210c	circumsporozoite protein precursor, putative (GPI-anchored, C23)		Y (N23)	TM1		993	1134 (70-1062)				33
421	59	PVX_085445	surface protein, putative, Pf113	hypothetical protein, conserved (GPI-anchored, Pv113)	Schiz High exp.	Y (N25)	N	Y (C26)	3132	2934 (121-3054)		Yes	Yes	108.31	TGCTCGCAGGGAAGCCTCTACATCCTGCACTGCGAAGTGAAGTGCGTGAACGCGAAGAACCGAATCATCCACCGGAGCTG CATAGACCAAGTGGAGGCCAAGTGCATGGGGAACGCCAAGTGCAAGTACTACTTCGACTACGTGGTGAAGAGCAGAGGGC AGTCCCTGCGGAACAAAAACGAAATTGAAATTGAGGAGTGCGTCGAATCTGAGAGAAACGAAATCAAAACGTCTACGACG TGTCTCCTGAGCAACTCATTCCTGCTAGACGAGACCTACATTCAGTATTTTTTTTTTATAAAAAATAAAAATGAAGAACC AATCACCTGTAGGGATGGAAGGTTAAGTGTGAAAAGCGCTATTTTGCACTCCCCCTTTTGTAAAATTAACCTAAA…	N57 (AAT/AAC), Y207 (TAT/TAC), V330 (GTC/GTT), E921 (GAA/GAG), Insertion between 723-724 (GVAAREK) AND 890-891 (EGEDAPEEEA)
422	60	PVX_084970	conserved Plasmodium protein, unknown function	hypothetical protein, conserved (GPI-anchored)	Schiz High exp.	Y (N24)	N	Y (C22)	2811	2409 (73-2481)		Yes	Yes	86.06	AAAGCGGTTAACCTGGGGAATGCGCTGGCGGGGGGGATTAGCGGCGGAATTAGCGGCGGGTTGAGCAGCGGTTTGGCCAG CGGAATAAGCGGCGGACTTAGCAACTCCGCCGCCGCTTCGACCGCCCTGCTGCACGCGGCCGTGGGGAAGGGACCCAACA TGCACACGTGCCAGTCGGCCGGGTGCGCCTCATACAAGAGCATCACGCCCAGCGATGCAGGAGACTGCCTAAACGGGTTC ATCTGCAAGGAGTGTAAAAGAACCCACGCGAAGAACCCAAACATCTGCTTCTACTCCTCCCTCCAAGGATTTGAAAGTTT ATATGAAGCACATCTAGAGGATTTTACACAACCAACGCCCTACGACCGTTTCAACGTCCCATTGGTTAAGTCCAG…	Deletion 44-47 (ISGG) and 519-520 (DS), D237E, S382P, K473E
436	74	PVX_003770	merozoite surface protein 5	merozoite surface protein 5	Schiz Mild exp	Y (N22)	TM1	Y (C22)	1164	1032 (67-1095)	LW	Yes	Yes	36.46	CCCCTCGAGGTCTCCCTCTGGGGACAGGGAAACGCTCACCTGGGGACACAGACCAGCAGGCTGTTGAGGGAAAGCGGCAG GAACGGCCAGGCAAACCGGGTAAATCAGGCAGACCAAGCAGACCAGGTCGCATCGCCTCCCATCTCGGGCAAAGAAAGGA GAAGGGGAATTGGAATGACCAGCAATCTGCAGCTGCTAAGTGGGAAAGATGAAAAGGATTCCACATCTGGAAAAGACACT AATTTGAAAAAGACGGACAATGCAGCTGCTGGAAAAGATGGAAAAGTAGGACCAAGTGATAAGCAAGCTGAAGAGGTTAA TTCTACTGTGACAGATGCAGAGCGAGCTAAAGACGAACAAGCCTCAGTGCCTGAGAAAGAGAAAATGAAAACGCT…	Multiple
440	78	PVX_094310	conserved Plasmodium protein, unknown function	hypothetical protein, conserved (GPI-anchored)	Schiz Mild exp.	Y (N17)	TM1	Y (C33)	1344	1164 (82- 1245)		Yes	Yes	43.45	CAACTGCACGTTGGCAGCCTCAACCAGGAAAGGTGCAACAACTACAGCTACTACATAAATCAGCAGTGCGAAATAATTCA CTCTCTCGAAAAAATCGATGAGCAAAATGCTCTCTTGTGTAAAAACAAAAACAAATGTGAGTACCTCATAAATTATGTGT TCCAAAGTCTGGGCATAGAAGCCGTCCCAGAAGAAGACTTCTTAAATTTAACTCTACCACTTAACGAAAATGTTGGGGAA AAAGAAAAATGCAACAAAGAAGTGCAGATAAATGAAAAAATGAAATGCATGTGCTGCATCAAAGAGATGGAAAGTAGCGA AACGGAAAAAATAAATACCGAATTAACCCCAGGGCAAAGAACCCAAAACGCTGCGTACCCCTTCGGTGATTGCAA…	Deletion 239-244 (NQSTES), N276D
518	156	PVX_088910	GPI-anchored micronemal antigen	hypothetical protein, conserved	Schiz High exp.	Y (N21)	N	N	2316	2254 (64-2316)	LW	Yes	Yes	80.96	ATACGGAATGGAAACAACCCGCAGGCATTAGTTCCTGAAAAGGGCGCTGACCCGAGTGGGGGCCAGAACAACCGCTCCGG AGAAAACCAAGACACGTGCGAAATTCAAAAGATGGCCGAAGAAATGATGGAAAAAATGATGAAGGAAAAAGACGTGTTTA GCTCCATCATGGAACCTCTCCAGAGCAAATTAACCGACGATCATCTGTGTTCAAAAATGAAATATACGAACATTTGTCTT CACGAAAAGGACAAAACTCCCTTGACCTTCCCCTGCACAAGTCCGCAGTACGAACAGCTAATTCATCGCTTCACTTATAA AAAGTTGTGCAACTCCAAGGTGGCCTTTAGCAACGTCTTGCTCAAATCCTTCATCGATAAAAAAAATGAAGAAAA…	D630N, L656A, L661A, NANAA insertion between 689-690
378	16	PVX_123760	asparagine-rich antigen Pfa35-2	hypothetical protein	Schiz High exp.	N	N	N	876	873 (4-876)	LW	Yes	Yes	32.54	ATCCTAACAGTGGAAGAAGGGGATCTAAAACTAATCGCTGATGAAATTATTAGGAACACTCTTTTGCTACCAGAGAGGGG ACCCTACGGAAGAAATGCCCTCGATGCTTCTCATCCCATTCATAGTGTATGGAAAGACACAACTCGGGGGCATTCTTCGT GGAGGTGCAGGTGGTGGGAAAATGGAAAACGATTAAGCAAAAATTATAATGTCAAGAGATATGGAGAGCATGATGCTTTG AAAATGGCCATCATCACAAAGTTGAGAAATAGCTCACCAAGGGATCGCATCTTATATTTGAAGCACCAGAGGGAATTTCT AAAACTCTGCTACGCCAATAATTGGATACCCAAAAGGGAAAGCGATAGCGCAGAGGAGGGGGTTCAAGCTGATTC…	L196 (CTT/CTC), Y197H, G289 (GGC/GGG)
	13	PVX_095435	PFC0700c	microneme associated antigen, putative	hypothetical protein, conserved	N	TM1		954	957 (4-957)				36.4
	20	16
rhoptry neck protein 2, putative (RON2)	Fragemnts	Genes
	71-01	PVX_117880	PF14_0495	rhoptry neck protein 2, putative (RON2)		Y (N18)	TM1		2046	6612 (55-2100)				68.9
	71-02	PVX_117880	PF14_0495	rhoptry neck protein 2, putative (RON2)		Y (N18)	TM1		2463	6612 (2056-4500)				94.4
	71-03	PVX_117880	PF14_0495	rhoptry neck protein 2, putative (RON2)		Y (N18)	TM1		2157	6612 (4456-6612)				83.1
	95	PVX_097590	PFE0075c/PFE0080c	rhoptry-associated protein 2, putative		Y (N22)	N		1137	1203 (67-1203)				44.3
402	40	PVX_085930	rhoptry-associated protein 1, RAP1	rhoptry-associated protein 1, putative	Schiz High exp.	Y (N23)	N	N	2223	2154 (70-2223)	LW	Yes	Yes	83.89	CCTATAAATGGGGAAAGGAAAATAGACAACCACAAGGAGCCCGAAGAGTTTAACCCGGATGACATAAATTCGTGGATGAG GTTAGACGATGCAAATTTTCTAAACACGTGGACGAAAAATGTGTCAGATATATCCTTCGTGCAAAGTAAAGCCAGCAAAG AAACGGGTAGTGAGAATGGAGACGCGTCCTCTACCGGATCTGGAAAAGACTCCTACGGAGATTGGAACTTCATGACCAAC CAGAACGAAGCGGGAAAGCCGGGCAAGCCCAAGTCGAACTCCGGGGAATCGAACGCCAGCTCTTCCGACGGAAAGTCGAG CGCCTCAGCCAAATCTGGGTCCAAATCTGGGTCCAAATCTGGGTCCAAATCTGGGTCCAAATATGGAGGCAGCTC…	E71Q, Insertion (143-144, SGSKSGSK), R220H, D330Y, A446E, G449 (GAG/GAA)
403	41	PVX_087885	rhoptry-associated membrane antigen, RAMA	rhoptry associated membrane antigen, putative	Schiz High exp.	Y (N17)	N	N	2193	810 (1384-2193)	LW	Yes	Yes	29.65	AAGGAGGCAGTGAAGAAGGGGTCCAAGAAGGCAATGAAGCAGCCCATGCACAAGCCGAACCTTCTTGAAGAGGAAGACTT TGAGGAGAAAGAATCCTTTTCGGATGACGAGATGAATGGGTTCATGGAGGAGAGCATGGATGCTTCTAAGTTGGATGCGA AGAAGGCCAAGACGACCCTCAGGAGCTCGGAGAAGAAGAAGACTCCAACGAGCGGAACGAGTGGAATGAGCGGAATGAGT GGAATGAGTGGAAGCGGCGCCACCAGCGCAGCCACCGAGGCAGCCACGAACATGAACGCCACCGCCATGAACGCCGCTGC TAAGGGCAACAGCGAGGCGAGCAAAAAGCAAACCGACTTGTCCAACGAAGACCTGTTCAACGACGAGCTCACAGA…	Insertion between 533-534 (TSGMSG), G686R
404	42	PVX_099930	High molecular weight rhoptry protein-2	high molecular weight rhoptry protein-2, putative	Schiz High exp.	Y (N22)	N	N	4110	1095 (67-1161)		Yes	Yes	42.65	GAGCTGAGCCACAGCTTGTCCGTGAAGAACGCGCCGGACGCGAGCGCGCTGAACATCGAGGTGGAGAAGGACAAAAAGAA GATCTGCAAAAACGCATTCCAATACATAAACGTAGCTGAGCTGTTGTCCCCAAGGGAGGAAGAAACCTACGTGCAGAAAT GTGAAGAGGTCCTAGACACAATAAAGAATGACAGTCCAGATGAATCGGCAGAAGCAGAGATAAACGAATTTATACTGAGC TTACTGCACGCTCGTTCTAAGTATACCATAATAAATGACTCAGATGAGGAGGTACTGAGCAAGCTCCTGAGGAGTATCAA CGGATCGATAAGTGAAGAGGCAGCGTTGAAGAGAGCCAAACAGCTAATCACATTCAATCGGTTTATAAAAGACAA…	Q179K, I186V, H226Y, Q305R
425	63	PVX_002790	rhoptry neck protein 6	hypothetical protein, conserved	Schiz High exp.	Y (N16)	N	N	2985	1827 (64-1890)		Yes	Yes	63.92	CCCGCAACCCCCATCACCCCCTACCACCTGGACTCGCACGAGGGGGGCAAGGACAAACCGGATGACACACCCAATGGAGG TACCTTCTCCCCAGAAAAGAGTAACCCCCCCCAGGGGAGAGACGCAGGACAAGTGAGTGACTATGGAAGGGGAGGGAAGT TCTCTTCGACAAGCTTGCCATCTGGGGTGAGCTTCCTGCAGGCGTGCACGATTAACAGCTGTTTGAGCGTGGACAATGAT GAGGTGGGCGGAGTGGCGGCGACGGATGAGGTTGGGGGAGTGGCGGCGGTTGATGAAGTGGGCGGAGGGACGCTCAGTGA CGCGGTGGGTGGAGTGGCAGCCGGTGAGAAGAAGGACGAGCTGATAAGCGAACCGAAGAGCGAACCGCGGGGAGA…	F50 (TTT/TTC), C95 (TGC/TGT), D160G, P177 (CCT/CCC), D260E, S335 (TCT/TCC), A383 (GCT/GCG)
	8	6
Merozoite surface protein	Fragemnts	Genes
	83	PVX_082685	PF13_0197	MSP7 [merozoite surface protein 7 (MSP7)]		Y (N23)	N		1098	1167 (70-1167)				40.2
	93	PVX_082710	PF13_0198	merozoite surface protein 7		Y (N21)	TM1*2		1101	1164 (64-1164)				38.6
	103	PVX_097680	None	MSP3.3 [merozoite surface protein 3 beta (MSP3b)]		Y (N20)	N		2991	3051 (61-3051)				107.5
	105-02	PVX_097690	PF11_0486	MSP3.5 [merozoite surface protein 3 (MSP3), putative]		Y (N21)	N		1926	3381 (1456-3381)				68.4
	106	PVX_097695	None	MSP3.6 [merozoite surface protein 3 alpha (MSP3a), putative]		Y (N21)	N		2637	2700 (64-2700)				93.5
	107-02	PVX_097700	PF11_0486	MSP3.7 [merozoite surface protein 3 (MSP3), putative]		N	N		1968	3423 (1456-3423)				70.2
	109-01	PVX_097710	None	MSP3.9 [merozoite surface protein 3 (MSP3), putative]		N	N		2097	3732 (4-2100)				75.2
	109-02	PVX_097710	None	MSP3.9 [merozoite surface protein 3 (MSP3), putative]		N	N		1677	3732 (2056-3732)				60.2
	110	PVX_097720	None	MSP3.10 [merozoite surface protein 3 alpha (MSP3a)]		Y (N24)	TM2		2487	2559 (73-2559)				87.9
	111	PVX_097725	None	MSP3.11 [merozoite surface protein 3 (MSP3), putative]		Y (N27)	N		1068	1149 (82-1149)				38.3
	112	PVX_082700	None	MSP7 [merozoite surface protein 7 (MSP7)]		Y (N22)	N		1197	1263 (67-1263)				44.8
	113	PVX_082695	PF13_0197	MSP7 [merozoite surface protein 7 (MSP7), putative]		Y (N21)	TM2		873	936 (64-936)				32.5
	114	PVX_082690	None	MSP7 [merozoite surface protein 7 (MSP7)]		N	N		282	285 (4-285)				10.7
	115	PVX_082680	PF13_0193	MSP7 [merozoite surface protein 7 (MSP7), putative]		Y (N23)	N		1086	1155 (70-(1155)				39.3
	116	PVX_082675	PF13_0195/MAL13P1.175	MSP7 [merozoite surface protein 7 (MSP7)]		Y (N26)	N		1284	1362 (79-1362)				46.6
	117	PVX_082670	MAL13P1.174	MSP7 [merozoite surface protein 7 (MSP7), putative]		Y (N23)	N		1167	1236 (70-1236)				42.5
	118	PVX_082665	PF13_0193	MSP7 [merozoite surface protein 7 (MSP7)]		Y (N22)	N		1053	1119 (66-1119)				38.2
	119	PVX_082655	PF13_0193	MSP7 [merozoite surface protein 7 (MSP7), putative]		Y (N24)	TM2		1092	1164 (73-1164)				39.3
	120	PVX_082650	MAL13P1.173	MSP7 [merozoite surface protein 7 (MSP7), putative]		Y (N23)	N		1293	1362 (70-1362)				45.4
	121	PVX_082645	PF13_0196	MSP7 [merozoite surface protein 7 (MSP7), putative]		Y (N22)	N		1068	1134 (67-1134)				38.1
435	73	PVX_097715	merozoite surface protein 3b, putative	merozoite surface protein 3 (MSP3), putative	Schiz High exp.	Y (N19)	TM2	N	1353	1296 (58-1353)		Yes	Yes	46.58	CAGTATAGCATTGTAAAGAATGAAATAACCAAACGCAGAAAGCCTAACATTAGGAACGAGTCTCCACCCGATGGCAACTC CCCGGGCGGTGGCAAAAATAATGCTGCTGGGAACAACGGCGGGGGTGACAACAACGCAAAGAATAAAGCTGCAAATAAAG CAGCAAATAACGCAGCGAATAAAGCAGCAAATAACGCAGCAAATAACGCAGCAAATAACGCAGCAAATAACGCAGCAAAT AACGCAGCAAATAACGCAGCAAATAACGCAGCAAATAACGCAGCAAATAACGCAGCAAATAACGCAGCAAATAACGCAGC GAATAACGCAGCGAATAACGCAAATGAGCAAAATGGGAATAAAAAAAAAAAAGGAAAGCCGAAGGAGGAAGAAGC…	Insertion between 117-118 (ANNAANNA), K140E, K157Q, A324T, P325Q, P327S, A340V, A346V, V347E, T348K, T349V
	21	20
variable surface protein Vir35, truncated, putative	Fragemnts	Genes
	51	PVX_041190	PF11_0038	variable surface protein Vir35, truncated, putative		N	TM2*2		435	435 (1-435)				17
	53	PVX_058190	PF11_0038	variable surface protein Vir10/35, truncated, putative		Y (N19)	TM2*2		315	372 (58-372)				12.1
	54	PVX_067190	PF11_0038	variable surface protein Vir35, putative		N	TM2*2		705	708 (4-708)				28
	56	PVX_102635	PF11_0038	variable surface protein Vir10-related		N	TM2*2		594	597 (4-597)				22.7
476	114	PVX_086850	Plasmodium exported protein, unknown function	variable surface protein Vir35, putative	Schiz Mild exp.	Y (N21)	TM1*3	N	738	651 (88-738)		Yes	Yes	25.05	CATAAAATATGTAGAACATTTGGTATAAAAGCAGCGCGAATTCTGGCAAAGGATGAAATGGAAAGAAAAATAGTACTCGG AGTATCACGAGGAAATGCTTCAAATAATGTGGGGAATAATAAATTAAAAAATGAGACAAAAGACACATCAATAAATGAAA AATTAAAAGAAAGTCAATTCAATAGCTTATATGCTTATCGAAAGAATTCGAAGCGCAGATACCATAAATTGAAGGGATTA AAAAAAAAAGATTGTTACTACGAGCAGAAGATATTTAATGAAATTGATAAAGTTAGAAAATTGGCAAAAAATATGAAGAA TGATGAAAAAAAATTCAAAAAAATTATATGTAAAAAGTATTGTTATCCTATTATTTTTGGATCCTTATTTTGTTT…	Many
	5	5
Exported proteins	Fragemnts	Genes
392	30	PVX_119230	Plasmodium exported protein, unknown function	hypothetical protein	Schiz High exp.	N	TM2	N	786	783 (4-786)	LW	Yes	Yes	30.49	GCAACTGTAAAGAAATGTCTTAGTAAAGAAAAAAAAACAAAATTCCCTATTTTCTTGAATATTTATGTAGTTACCCTTCT GATTTGGACATTACAATGTTTTAATAATAATTGTTTTTTGAATAAGTCCTGTAAAGGCAATGGCAGCTACTACAATGCGG ATGGAACGTCGCTTAAAAGAGTCAAAAACAGAAGCTTAGGACAACGGGGGGGAAGTTTCTTTGGCCCCGAAATGGAGATT CTAAAAGATACAGTTGTAAATTACCTGTTACGTAATACTAAAAAAAACAATAATGATGATAGAAAGGAAATGAAACCAGA GGTGGTGGAGCCAAGATACGATCATCCTCCTCCAAGAAACTATCGTGACCATCATTACCACAATGGACATGAAGA…	No mutation
394	32	PVX_116915	exported protein 2	exported protein 2, putative	Schiz Mild exp.	Y (N22)	N	N	822	756 (67-822)	LW	Yes	Yes	29.11	GTTGTGGAATGTGGCGGCTACAGTGATTTGGCGGCGACGAGCGCCTTAACAACCATAGTCAAGGACCCAATTAGCTTAAC CATCAAAGATTTGTATGAACATGGTGTGAAGGACCCAATCACAAAACTTATTCATAAAATTAAGAAAGTAGTACGCTACA GAAAAGTTTTGAGGTGGTCCAGAATATGGTGGGTACTACTCGTTAGAGAAATTGTCGGAGATAACGCCATTGAGAGGAAA ACTGAAAAGGCGTTGCGAGAAATCTGGGACCAGTGTACCATCGCCGTGTACAACAACACCCTTTACGCCATCGAGTCCAA GCCACTGCTATTCTTACACGGTATTCTGAACGAGTGCAAGAACAACTTCTCCACCAAATTGAGACAAGACCCAGG…	No mutation
446	84	PVX_101530	None	Plasmodium exported protein, unknown function	Schiz High exp.	Y (N37)	TM2	N	1104	993 (112-1104)	LW	Yes	Yes	34.09	AATGTTAATAAGAAATCCTCCGGTGAAGAAAATAACACTAAACAGGCATTAGGTTTAAGAGTGTCAAGAACATTAGCAGA GGATGGTGCAAATGAAAATGCTGAAGAAGGATTATCAGAAGAAGAGGATGAAGCTGTAGAAGAAGGAGGAGAGGAAGTTG TAGAAGAAGAAGGAGAAGAAGTTGTAGAAGGAGAAGAAGAAGTTGTAGAAGGTGAAGAATACGCAGAAGGTGAAGAACCT GTAGAAGGTGAAGAATATGCAGAAGGTGAAGAATATGCAGAAGGTGAAGAACCTGTAGAAGGTGAAGAACCTGTAGAAGG TGAAGAACCTGTAGAAGGTGAAGAATATGCAGAAGGTGAAGAACCTGTAGAAGGTGAAGAAGTCGTTGAAGGAGA…	Many
464	102	PVX_081845	None	Plasmodium exported protein, unknown function	Schiz Mild exp.	Y (N29)	TM2*2	N	1044	957 (88-1044)	LW	Yes	Yes	36.87	AACGACACAACCTCCCGTGGCAAATCACCCAATACAGAGGCCATTTTGAGCATTAAATGTAACGTACGACATGGAAGGAT ACTAATAGGCAAAAGTATAAGCAACAGTGAGTCCGTTTTTGACCTAAAATATGCACTCTTTAAAGAAAAAATAATAGATT TACTAAGTGAAAATGATGACGAATTTGAAAAACGAATAAAAGAATATATGCAAGATGAAGCTTTTAGAAAACGATTTAAT ATATTTTTGGAAAACGAAGAATTTCAAGAACATTTTAATATTCTAGCAAATGACTTCGATTTGATGAAACCTCCCGAACC AGATACCCAGGGCGTCGGCTGTGCCAAATCGAACTTTTCTTTCAAAATTTCTAAACCCCGTAAAAAACCTTATCA…	K119E, Y143C
465	103	PVX_096020	conserved Plasmodium protein, unknown function	Plasmodium exported protein, unknown function	Schiz High exp.	Y (N30)	TM2*2	N	1020	930 (91-1020)	LW	Yes	Yes	36.23	GATAGCGCAGCATGCCAAGAAAATGCCGTCAGAACCAGCAGATTGTTAACAGCCCAACACACCCTAATAGGAAACTCAAG AACAGGCCAATACAAATTTTTAAAAAATAAAGTCATTGACTTGTTAGACGATGAATATGATGATGAAGCTTTTGGACAAC CCTTAAACGAGTTAGTACAGGATCAAGCATTCAGAAACACTTATAGAAACATTATCCAAGATGAGAAGTTCCAAAAAAGG AGCTACCGCGATTTAGATGCATCCTTTGATGACATGAGAGAGATCTATGAAATCAAAAAAGGAGTACAGAAAAAATCAGA AAAAACTGATGATTCCTTAGACATGGACTGTTTCTATGATGATGAAGCTTCTTCAAGCACATCAGCATCCTCTAT…	T84P, E168 (GAG/GAA), P216L, M281T, L284 (TTG/CTG)
468	106	PVX_101605	None	Plasmodium exported protein, unknown function	Schiz Mild exp.	Y (N28)	TM1*2	N	591	507 (85-591)	LW	Yes	Yes	19.9	AAACTTTTATATAAAAATATCAGTGTGAATAACAAAAATTTTGAAGTAAAAGTATTATTAAGTTATGCTAAATTGGGTAC CAAGAAAAAAACCTCACGAGTAGACAGAATTTTAGCAAGTATCTATGAGGATATAAAAAGAAAAAGGCAACAAATTCTCG ATGCAGCACCTTCGAATAAAATAAAAGTAAAACAAATTAAAAAACGACGAGATAATTTAAAACGCAGTAAATTAAATAGC AAAATTCATGATTCAAGTAAGAGGAGAAAAACTTCTTTATTTAAAAGAATAAAATTACTTTTTCGAAGAAAAAAAAAAGA TAAATTTGCTAGATTAAAATATCTAATTGAAATGAGCGAAAAAAATATACGTGAGGAGAAGGAAAATAAGAAGAA…	No mutation
469	107	PVX_113225	conserved Plasmodium protein, unknown function	Plasmodium exported protein, unknown function	Schiz High exp.	Y (N26)	TM2*2	N	999	909 (91-999）		Yes	Yes	34.66	AACAAACTTGGAACATCATTGGTTGAGGATGCGACTGCCAATGGCGAATTTGGTTTAAGAGTTCAACGATTGTTAGGAGG AAGCCGATCGAGCCGAGATTCCATTTTTGCAGATTCTTTTTATGATGACGACGATGATGATGATGATAATAATGATAAAT TATTCGATTATGATTCTGATCACAAATCAAGACGTGAAGTAAAAGATAGGCACCATCGCCACCGCCACAGTCATAGCCAT CGTCATAAACGTCGACACAGCCATAAACACCGCACATCATCAAGATCACGACGTGAAAAAGAGGAAAGTAGTACTACTAA TGATGATGATGATGAAGTACTTAGCTTATCCAGATTTGATGTTGACGACGATAAGGACGACCGAAGTCACTCCCG…	Y255H
486	124	PVX_083560	Plasmodium exported protein, unknown function	hypothetical protein, conserved	Troph Mild exp.	N	N	N	939	936 (4-939)	LW	Yes	Yes	32.58	AAAAATTTCAATAACGCTAGCAACAATACTTGCCAGAGTGAATGCTCTGCACATTTAGAGAGCAGCTTCGTTTCTTCATC TGTGGATGACGCAAAGAATACCATGAAACGAAAGAGCAAATTCTTCAGTTTTACCAAAATTTGTACCTTTTCCCTTCTCG TGTTGATGTCCCAATGTTACGAAAATGGCAACTCGAACAGTTCCGTTTGCACGTTCAACGGCCTTAACAATGGTGCAGGC TTAAAGTCCCTCAGAATGTTAGCATCTGCAGAAGCTAAAGATGACGAATTTGAAAGTACAACCGTGGAAAATGAAAACGA AGAGGATGCTGAAGAGCAAAAGAAAAAGAAAGGTTGCCCAGGAAAGAAAAATTGCAAGGCATCATTGCCATACAG…	S23 (AGT/AGC),Deletion 276-289 (SACPGSSCESPCNK)
385	23	PVX_093680	Plasmodium exported protein (PHISTc), unknown function	Phist protein (Pf-fam-b)	Schiz Mild exp.	N	TM2	N	2133	2130 (4-2133)	LW	Yes	Yes	80.63	AGTCCCTGCAACATCCCAATCATCGTCCTTCCAGCGACTTCATCCCCTGCTGATATTAAGAAAGCCATCGATGCCAACAA CCAGACTGTAGCCAAATCCGACGGGAGGAGGAACAAATGCAAGAGCAGAAAGAGCTTCGCCGACTTCAATCTTGCTTCCT TGCCATACAAAGTCTTGTTCATCTTTGGCGTTATCGTTGTGCTCTTACAGAACAACAACTCTTCCAGCCTAGAAGTCAGC AGAAATGGCAGATCCTTAGGTGAGTACTACCGTGATGACCATTACGATTACGACCCAAGAGGAAGAAGAGGAAGCAGATG GCAAGAGGAGGAAGACATGTATAACCCAAGAATGAGAGGTGGAAACCCAGACTACTATGATGAAAGAAGCGGCGG…	Q168N, K236N, M285T, S334R, S444P, T446N
386	24	PVX_083570	Plasmodium exported protein (PHISTc), unknown function	hypothetical protein, conserved	Schiz High exp.	N	TM2	N	903	900 (4-903)	LW	Yes	Yes	34.22	GCTTTTTTTAGCAAATTCAATTCTGCTTCAGCTGACAAAAGCTCAGCTAAGAATAACAGAAGGAACGAAAAATCTTCCGC CGCGAATGGCGCTGGAAAGAAGAGCTCAGGTGGCCTTAACTTCCGAAGATTATTTTTCCCCTCCTGCTCGGTGGCACTTC TCGTTGTCGCCATTTATATGTTGCTACTAAACATAACCCCCCTGGACAACAAGGTGCTGGCCAAAATACAAGCAAGAAAT TTATCCGAGTTAAATGAAAATAGATTTTTGAGAAGAAGACACTCAAATAAAAATGTAAGTTCCTCCGATTCTGATTCCGA TGATGATGCCGTGTTATCTGGATTTGGTGAAATAGATTCAGGTGAAAATGAAGAGGAGGACGCTTCGGATTCAGA…	S90F
	10	10
Plasmodium membrane protein	Fragemnts	Genes
	1	PVX_092275	PF11_0344	apical membrane antigen 1, AMA1 (Orthologs with Pf vaccine candidates)	apical merozoite antigen 1	N	TM1		1686	1689 (4-1689)				64.5
	23	PVX_080120	PFE1130w	inner membrane complex protein, putative		N	TM1*7		1467	1470 (4-1467)				56.1
	27	PVX_114025	PFF0870w/MAL6P1.247	conserved Plasmodium membrane protein, unknown function		N	TM1*3		2619	2622 (4-2622)				95.8
	199	PVX_001715	PF10_0164	early transcribed membrane protein (etramp10.3)		Y (N21)	TM1		441	504 (64-504)				16
	201	PVX_121950	PF13_0012	early transcribed membrane protein (etramp 13)		Y (N25)	TM2*2		567	642 (76-642)				22.2
	202	PVX_003565	PFB0120w	early transcribed membrane protein (etramp 11.2)		Y (N22)	TM2*2		267	333 (67-333)				9.5
387	25	PVX_084470	erythrocyte membrane protein pfemp3, putative	hypothetical protein, conserved	Schiz Mild exp.	N	TM1*5	N	2820	2817 (4-2820)	cDAN made by ROK company	Yes	Yes	106.84	CACATGCACGCCCATCTCTCCTCAACGATGACTGGCAGCAAAAGCCAAATGGAGGAGGAACATGCTCCAGAAATTGCCCC AAGAGAGGGGTCCAAAAACAGGAAAACATTCCGCAGCTTCCACTTTTTGAAAAAAAAAAATGAAGAACGTAGTGCCGATA ATAAAAGAAACATGGACCACATGTTCTCATCCAGTATGAGTTATTACACTTCCGTGAAGGATAATCAGAAGGAGGTGATT AACGGAAAAGGATCCAAGTTGCATGTACGCGATTTGGAAATCCCCAATGTCAGGGTGAAAAATAAATTTCAGTTTGTTCA TGTGCATGGCGCAGAAAATGATTCTCCGAATCCTCGTCTTCATGAATCTAGTGACCGGGGGGACGCTGCCCTCCC…	A32S, C120R, Deletion 151-154(AVSG), N186H, N840 (AAT/AAC), L875 (CTC/CTA)
388	26	PVX_086090	glideosome associated protein with multiple membrane spans 3, putative (GAPM)	hypothetical protein, conserved	Schiz High exp.	N	TM1*6	N	855	852 (4-855)	LW	Yes	Yes	32.78	TGGTTCACCACCAGACAAGACGGCCTCGATGACAACTGCCACACCAATAGAGGACCATGTTTCCAGATAAGTGGGTTTTT CGGGACGACCCTGCGAATCGGGTTTTTCTTGGAGTTCATCGCCTTGACCTTCCTCTTCATGGCCTACTGGTCGAGCGGGG GAAAGGGACTATTCAGCTATGACCTAAAGAACATGAAGGATGAATATCGCCTCGACCAGACGTTTAGAAACTCGATAACG CTGTGGTCGGGGGTCTACTTGATAGGGGCCATATTTATCATGTCCTTTCAGGTCCTTCTCGCGGATGATACTTGCTGGGC AAGAGGCTACCGAGCCGGGTCGAAGATTTTGCGATTGGCCTCCTTTTTAGACACCATAAGTGCAACCCTGCAGTT…	No mutation
389	27	PVX_090215	glideosome associated protein with multiple membrane spans 2	hypothetical protein, conserved	Schiz High exp.	N	TM1*6	N	1116	1113 (4-1116)	LW	Yes	Yes	42.31	TATACATACGGAGTAGAAGGAGATGACACCTATTTGCCACAGCCCCAGTACCCATCCCCATATGAAAATCAGTATGGACA AGATGATGAGTCGCCAAGCCCTCGAGGGGAAAACCACACCCCCTTCATAGGTTATTTTAGTTCCCATTTATTAAGAACCG GGTTCTTCCTCCAGTGCGTGTCTTTAATGCTAATGTTCATATTTTACTGGGCCTTTGGTGGTACAGGAATTTTTGTGTTT GATTTATATGCCGGTCCAGAGTGTGTAAAAGTGTCAAGTGCATTTCATTTAACCATTTCAATTTTGATGGCCATATATTT GTTGGGCACCTTGTACATAGCCATGTTCCAAGTGTTCGTAGCAGATAACAGCAAGTGGTGCAGAGGGTTCAGAGC…	V283 (GTA/GTG), E350G
390	28	PVX_085980	conserved Plasmodium membrane protein, unknown function	hypothetical protein	Schiz High exp.	N	TM1*4	N	675	672 (4-675)	LW	Yes	Yes	26.21	AAATTAAATGTGAGGTACCAAACGTTATTCTTTTCCTCCGGAGTAATGACCGTTTTTTGTGGCACCGTATCGTTACTGGA ATCGTTAAGATATTTTTACTTCACCAATTTTGTGGTCTCCACCTTTTTAATAACCATGGGGCTTATCATGATGATTTTGG ACATCCCGGGAACGCCCAGATGGGCCGCAAAGCACAGGATTATGATAAGGAAGTACATCAAATTTTTAACGCGCTTGACG GGGAAGGCAGTTTGGTTCTTCTTCTTAGGATCGATGTCGTGTCTGAACCTATGGCCTCACTCGAAAAAGGTTACCTTCTT TAGATCGTTTTGGGTGATCCTATTCAGTAGCTTTATCCTAGGAGTTGCCGTAGTTGGCTTTTTAATCGCATTAAG…	No mutation
393	31	PVX_084110	conserved Plasmodium membrane protein, unknown function	hypothetical protein, conserved	Schiz Mild exp.	N	TM2*3	N	1296	1293 (4-1296)	ROK	Yes	Yes	47.9	AATGTCAACAGGATGTACTCGATGCAGAACGACATTATGTATTTACAGTCGAGGAGGAAGGTCACCCAGTATTATGTGCT GTCACTGCTTTCTGATTTCATGAAAACTGTGTTGCTTTTGTTTGATACGTTGGCCTTTTGTTTCACCATCTCCACTGCGT TGCTCATGATGCTTTTTGGCTATTTGGGTGTCATATCAGAAAAGCCCATTGCTCTACATGGAAAGCTGTACATAGGGACC GTTTATTTCGACATTTTGCTGAACTTTTTAATTGCCTTACTTTTTATTTACAATATATTTAGAATGTCCACGTGGAACAT GTCGTACGTGGCTAAATTTATTGTAAACCGTAATTTTTTTTATTCCATTATGACCATGATTATTGGCTTTTGTCT…	S228(AGT/AGC),V229(GTG/GTA),T231(ACA/ACG),S234N
407	45	PVX_119625	parasite-infected erythrocyte surface protein	parasite-infected erythrocyte surface protein	Schiz High exp.	Y (N22)	N	N	3381	2001 (67-2067)		Yes	Yes	75.62	GAAGTGAAGAACAAGCTATTTAAAGGCATCAAAAGGAACACCAAATTTTTAGTGCTGAATGAGCCCATTGTGCATTTGGG GCTGAGCGAAGGGCTGCTGCACACCCTGCTGTTTGATTTAGAGATTGGAGATAGCCTATACACCCTTGACGAGCATCTCC TGAACGAGCAGAATTTGAAGCACACCAATGTTTTTCACCTACTGATGGACGTATACAAGCAGGTGCAGAACAGCCAGGGG GGAGACGCCATTCGCTACGTGTTCCTCTGCTCCGCTTTCACCAGAGTGCACCCCCTAAATTTGGAGCTTCTGCTGAGGAA GCTAAACAAGTACATTTACGACGGGCGCAGCCACGAAAAGGGGGACATAGACGTGGGCGCGATTCTCGGGGAGTA…	E195D, P263S, S382T, H414Q, K563E, A638V
432	70	PVX_082595	transmembrane protein Tmp21 homologue, putative	transmembrane protein Tmp21 homologue, putative	Schiz High exp.	Y (N24)	TM1	N	645	573 (73-645)		Yes	Yes	22.36	GAGGTGTACGTCACCGTGCGGCCGAACAAAATCAAATGCCTGAAGGAGCGAATTAACAAAGACACCCTCGTCGTGGGCAA ATTCAAAACAGACAGCAAAAATTCCCCCATCTCTATATTTATCTACGACGCGGATGTAAACGAGCGAACTTTTAATTTCC AAAAAAAACTGCCAATTTTTGAAACGATTAATGAGCACGACATAAAGACGGCCTTCACAACCTTCTACTCCACCTCCTAC TCCTTCTGTGCCTATAACAGCACAAATAAAATTTTGGATGTTTTTTTCGAAATTAAACATGGGACGGAGGCAAGGGACTA TGCGCAGATAGCCAAATCGGAACACCTGAATGAAGCCACCATGTATTTGAATCAAATCCTGGACCAAATGAATAA…	K205 (AAA/AAG)
454	92	PVX_094670	conserved Plasmodium membrane protein, unknown function	hypothetical protein, conserved	Schiz High exp.	Y (N29)	TM2	N	1401	1314 (88-1401)		Yes	Yes	49.23	TTCACTTGTCTTCATATTGAAGACACTGTCAAAGTTGAGCTACCCAAAATAGGGAGCGGCGATTTTTTAAAAATTTGTTG CGCAGACTTTTGCTCCTTCCAAAAATATGACGTAACTACGAAGACGTATTTGTTCATCAAGGAAAACATAATTTTGCATA ATTGTAAAAATGGCATTAACTTGTACCACTCTAGTGACTATTTTTTTCACTTGGCTCACTTTGTAAAAAATGATCGAATG GTCGAAATTGTTGATTCCTTTGAGCATCAAAAGGTTAAGTTTACCGTTTGGGAGCCCCTTTTTGAATTGCTCTCAATTGG GGGTGGCCAGAAATATGTCCATATGCCCCTCGGATTTTATGAAGCTAAGAAATGCAGAAGGAGTCACACAAAGGG…	K211M
504	142	PVX_001975	conserved Plasmodium membrane protein, uknown function	hypothetical protein, conserved	Troph Mild exp.	N	TM1*11	N	1899	1896 (4-1899)	LW	Yes	Yes	74.13	AGGAAGGCTGGAGATAACCACAAACACGTTTTTAAGCGGGAAAGTGACAGCTCAAAGATAACTAAGCTGATGAGAAACAT ATCGCCCCTTTTTTTTATGAGTGAATTTTTATACATTCTATTTTTACGTTATAATGATTATATACTGAGTACCCGATATA AAGCAGAAATAAGTGAAGACGTGAGGAAAAACATTTACAGCATTTTAATACTGCTGTACTTTTTAAAACCTTTTTTTGCA TTTTTAACGGATAATGTGTACTTTAACATAAATAATGTAGTCTCCTTTTTGACGCGAAAGTTGCACGAATTTGGAAATTT TCTGCAGAATTGTTTTTATTACTGTACTAGTACAGTGTGTAATGGGAAATATATTTTTTTTAAGATATTTTTTAG…	Q57E, N68S, E530 (GAA/GAG), D550G, E581K
515	153	PVX_089330	conserved Plasmodium membrane protein, unknown function	hypothetical protein, conserved	Schiz Mild exp.	Y (N19)	TM1*2	N	1368	1311 (58-1368)	LW	Yes	Yes	51.37	TTCGTCAAGTCCATATACAAAAATGAGCAAAGTTACAACGTGCCGCTCAATGTCCTCTTCAGCAAGGGGAAGCACATACG GAAGAGACTATGCAATGAGTGTTTTTTTAAAAATGAAATCAATATGATTTATAACAGTTGCCGTGCGTTGGAGAGTGTAA ACTATAATAACTTTAACCGAAGCAAAATTTTTTACTTTGTGAAAGAGTCTCCTAAGATGCTGAAGAGATACGTTAGCTTG AGATCTGCTTCCACCCTTTCGGAGGTGTTTTCTGTTCGCTTCCTGACGACGTTCCTTTCGGAGAGGGCGTCTCTGCTGAC GAACTGGTTCTACCTGCTGGAGGGCACCTACATAAAGAATAATATCCTGCGCGGCTTGGTGGGCTTCTTCGGCAC…	L131 (CTA/CTG), K299 (AAA/AAG)
	16	16
other well -known	Fragemnts	Genes
	2	PVX_092245	PF11_0338	Aquaglyceroporin	aquaglyceroporin, putative	Y (N33)	TM2 *6		678	777 (100-777)				24.2
	14-01	PVX_095055	PFC1045c	Rh5 interacting protein, putative (RIPR)	hypothetical protein, conserved	Y (N22)	N		1584	3228 (67-1650)				60.2
	14-02	PVX_095055	PFC1045c	Rh5 interacting protein, putative (RIPR)	hypothetical protein, conserved	Y (N21)	N		1623	3228 (1606-3228)				60.3
	17	PVX_090210	PFD1105w	asparagine-rich protein (AARP)	hypothetical protein	Y (N21)	N		795	858 (64-858)				28.3
	18	PVX_000995	PFD0240c	transmission-blocking target antigen Pfs230, putative		Y (N22)	N		1089	1155 (67-1155)				41.6
	43	PVX_111290	PF10_0281	merozoite TRAP-like protein, putative (MTRAP)		Y (N24)	TM1		1092	1164 (73-1164)				40.6
	61	PVX_123575	PFL0870w	thrombospondin-related protein 3 precursor, putative		Y (N18)	TM1		969	1023 (55-1023)				37.1
	75	PVX_003745	PFB0275w	transporter, putative		N	TM2*10		1611	1614 (4-1614)				59.2
	77	PVX_086150	PF14_0054	circumsporozoite protein, putative		N	TM2*5		2217	2220 (4-2217)				81.1
	84-01	PVX_080100	PFE1150w	multidrug resistance protein (mdr1)		N	TM2*11		2142	4395 (4-2145)				80.5
	84-02	PVX_080100	PFE1150w	multidrug resistance protein (mdr1)		N	TM2*11		2295	4395 (2101-4395)				86.4
368	6	PVX_097745	actin depolymerizing factor, putative	actin depolymerizing factor, putative	Schiz High exp.	N	N	N	369	366 (4-369)	LW	Yes	Yes	13.81	ATAAGCGGCATTCGCGTAAACGATACCTGCATCACCGAGTTTAACAACATGAAAATCAGGAAGACGTGCCGATGGATCAT ATTCGTCATAGAGAACTGCGAAATAATTATTCACTCGAAAGGGGCTACCACCACCCTCACGGAGCTGGTGGAGTCCATTG ACAAAAATGATAAAATTCAGTGCGCCTACGTTGTGTTTGACGCAGTCAACAAGATTCACTTCTTCATGTACGCACGGGAA TCCTCAAACTCCAGGGACAGGATGACCTACGCCTCGAGCAAGCAAGCCCTACTGAAAAAAATCGAAGGAGTGAACGTGCT CACATCAGTTATAGAAAGCGTCCAAGATGTCGCCGATTTTAAGTAA	I60 (ATC/ATT)
369	7	PVX_115030	actin-depolymerizing factor, putative	actin depolymerizing factor, putative	Schiz High exp.	N	N	N	432	429 (4-432)	LW	Yes	Yes	16.64	GTCTCGGGGGTCAAGGTGTCAGACGAATGCATCTACGAATTTAACAAGCTGAAAGTGAAGCACCTGCACAAGTACATACT TTTTCGGATCGAAAATTGCGAAGAAATCATTGTAGATGTGCTGCAGCAGGATTCAGATTTGAAGTCCTTCGAGGACATCA TAATGGACATCAGAGATAATTTGAAGGCGACGGAATGTAGATACATCATCGCGGACATGCCCATCCACACCCCCGAGGGC GTATTGCGGAACAGAATTTACTTCATCTTTTGGTCCCCCGATTCTGCCAAGGCGAAGGAGAAAATGCTCTACGCAGCATC CAAAGAATCGCTTGTTCAAAAAATCAACAGCATTTTCAAAAGCCTAGAAATCACATGCGACATAGAGGAGTTCGA…	N60D, G118S
385	23	PVX_093680	Plasmodium exported protein (PHISTc), unknown function	Phist protein (Pf-fam-b)	Schiz Mild exp.	N	TM2	N	2133	2130 (4-2133)	LW	Yes	Yes	80.63	AGTCCCTGCAACATCCCAATCATCGTCCTTCCAGCGACTTCATCCCCTGCTGATATTAAGAAAGCCATCGATGCCAACAA CCAGACTGTAGCCAAATCCGACGGGAGGAGGAACAAATGCAAGAGCAGAAAGAGCTTCGCCGACTTCAATCTTGCTTCCT TGCCATACAAAGTCTTGTTCATCTTTGGCGTTATCGTTGTGCTCTTACAGAACAACAACTCTTCCAGCCTAGAAGTCAGC AGAAATGGCAGATCCTTAGGTGAGTACTACCGTGATGACCATTACGATTACGACCCAAGAGGAAGAAGAGGAAGCAGATG GCAAGAGGAGGAAGACATGTATAACCCAAGAATGAGAGGTGGAAACCCAGACTACTATGATGAAAGAAGCGGCGG…	Q168N, K236N, M285T, S334R, S444P, T446N
386	24	PVX_083570	Plasmodium exported protein (PHISTc), unknown function	hypothetical protein, conserved	Schiz High exp.	N	TM2	N	903	900 (4-903)	LW	Yes	Yes	34.22	GCTTTTTTTAGCAAATTCAATTCTGCTTCAGCTGACAAAAGCTCAGCTAAGAATAACAGAAGGAACGAAAAATCTTCCGC CGCGAATGGCGCTGGAAAGAAGAGCTCAGGTGGCCTTAACTTCCGAAGATTATTTTTCCCCTCCTGCTCGGTGGCACTTC TCGTTGTCGCCATTTATATGTTGCTACTAAACATAACCCCCCTGGACAACAAGGTGCTGGCCAAAATACAAGCAAGAAAT TTATCCGAGTTAAATGAAAATAGATTTTTGAGAAGAAGACACTCAAATAAAAATGTAAGTTCCTCCGATTCTGATTCCGA TGATGATGCCGTGTTATCTGGATTTGGTGAAATAGATTCAGGTGAAAATGAAGAGGAGGACGCTTCGGATTCAGA…	S90F
410	48	PVX_084420	blood stage antigen 41-3 precursor	41K blood stage antigen precursor 41-3, putative	Schiz High exp.	Y (N25)	N	N	1122	1047 (76-1122)	LW	Yes	Yes	40.2	GATGAAAATACGGGGTGGCCAATTGACTACGAGTTCAACTCCAAGACGCTGCCATCTATTGAAGTCAAGTTGAGTCCGCC AGAAAATCCTTTACCGCAAGTGGCGGCAGAAATTAAGCTGCTGGAATCTGCGAGGCTTAAACTGGAGGAGGGGATGATGC AGAAGCTGGAAGACGAATACAACAAATCCTTGTCGAGCGCAAAGATAAAAATACAAGACACTGTGGAAAAATCGCTAAGC ATTTTCAACGACCCGAATATGCTCGGCTCGGTCATTTCTAATTCCGTCAAAATGTTAAGAAGTGAAAATGTAAAGAAGCG CACAGAAAATGTTCAGGCGAAACATAACTTGAAGAAAATGCAGACGGTTAATCAGGCAAAAAGCGGGCCACTGCC…	K270R, T288(ACG/ACA),T299A,L331(TTA/TTG).
415	53	PVX_091710-01	petidase, M16 family	hypothetical protein, conserved	Schiz Mild exp	Y (N25)	N	N	5070	2577 (76-2652)	ROK	Yes	Yes	98.59	CAAAAAGCGCCAAATAATGGCAAGAACAACTACGGATTAAACGATGATGAATTAGGGGCAATCCTATTCGGGCTTAATTA TGACTCAATAGCCAAAAATAAGGACAATTTGGAAAAAAGGAAAAATGTAGAAAATGAATCCATATTCCTTCGTAATTTTG CCAATGAAGACACATCGAAAAACACACAGAGTGAAAAAGCACAAAAGGAAATTAAAATTGAAACTGAAACTGAAAGTGTG AACAGCAACGAAAAAGAGGTTGCTACGTCACAGAAGAGTGACACAAGCAATAAGAATTCGTCCGTTGAAAATGAAAAGAT TGAGCTAAAGAATGATGAACTGTTAGGGAAAAATTTTGAAAAGGATAAAGTAAACAAAAAGGGAGATAACACAAA…	K59 (AAA/AAG), D238G, S310 (TCA/TCG), Y653N, I699 (ATC/ATA)
420	58	PVX_001015	Pf52-like protein, putative	hypothetical protein, conserved	Schiz High exp.	Y (N28)	N	N	1119	1035 (85-1119)	LW	Yes	Yes	38.51	AACGAGAATGAGGTGACTCTGTGTCTGTCCGAGTTTAACAAGGACAAAGAGTGCAACGTGTCAGCTGAATTTGGGAAGGA AATGAAGGTGTACTGTCCGATAGACTCAGAACAAAATAATAACGGAGGAGTTGTACGCATGAACGGACGTGAAGTAAATA ACGACAATGATTGTTTTAGTAAAATGAAATCAAATGATGCTGCCAACAGAAATGTAACAAAAAAATTTGCAGAGTACGTG GAAAATTTAATTTTGCACACCAATGCTAGGGATAATACGCATTACTTCTACGTGCCACATACCGTGACAGCTGGAGTGCT CCTCTCGTGTAATTGCATTGACAGGCCCAGGCAGAAGGCCTACAAGTTAAACATCCAAATAGCCAAAAATGAAAA…	E42K, Q234K
426	64	PVX_081330	LCCL domain-containing protein	hypothetical protein, conserved	Schiz High exp.	Y (N23)	N	N	3264	2001 (1264-3264)		Yes	Yes	72.23	AGCCGCATCGACAAGCAGCCCATCCAGAGCAGCTACCTCTTCCAGGATAACGCAGTCCCGCCTGTTCGATTCTCCGCAGT AGATGCAGACCTGTTTTCCATTGGAGTAGTTCACACAGAGGAGCAAATATTTATGGGCGACGCCAACTGGGTGATTAGCA GCGTGCCCAGTAAGTACCTGAACTTGCATCTACTCAAAACGGGTTCTAGACCCCATTTTTCGCACTTCTCCGTATCTATG AACACGGGTTGCAACCTATTCATCGCTTCACCGGTGGGGGAAACCTTCCCCTTGAGTCCCTCCAAAGATGGAGCGACGTG GAAAGCATTTGAAACGGACGACAGTGTAGAGGTGATTCACAGAGAGACGAAGGAAAAGAGAATCTATAAGCTCAA…	D467G
428	66	PVX_114330	conserved Plasmodium protein, unknown function	Plasmodium falciparum CPW-WPC domain containing protein	Schiz Mild exp	Y (N23)	TM2	N	558	489 (70-558)	LW	Yes	Yes	19.01	CTACCATGGACGAAGAAAAGAAAGGCGGTGAACCAAATGGGCATCATAAAAGATATGTCGCAGGAGCTTAGGACTAAGGC CGAACAGCTTCCAACCCCCGAGGATATATCAGCCAAAATTCACAGAGTAGATAAAGAGGTCATCGATAAGTTAAACAAAG ACATCATAGAGGAAGAAAATTTAGACAAGCACAAACCGCACGTCTGCCAGGAGCCAGCATACGAGAGGGACTATCCGTAC CTATGTCCCGAAGACTGGGTGAAGAACTCCAACGATCAGTGCTGGGGCATAGACTACGATGGTCACTGTGAAGCGCTAAA ATATTTCCAAGATTATTCTGTAGAGGAGAAAAAAGAATTTGAAATGAACTGCTGCGTCTTGTGGCCTAAGCTAAA…	S102P
430	68	PVX_121945	hypothetical protein, conserved in Plasmodium species	gap, putative	Schiz High exp.	Y (N28)	TM2	N	735	651 (85-735)		Yes	Yes	24.85	GTTTCTAAATTTGATACGAATGTAGTGAAGACCTATTGTGAGCAACCATCCTGTCAGAAGGAAGAAGTATTCGGAAGGAT TCTTGGGCAGGCAGGAGTACAGGGAGTGATAAGTGCGAGGAATGAATTAATTGGTTTTAGAAGAAGATCTGTTTATTACC AGATGGATAAACTTATGGATTGTTTATTTAGAGGATTTTTAGATACATTAATGTGGTTTACAGAAGAAGTTTACAAATCG GATGGAAGTGGAGCTTCTAACGATACTGCAATGATTGAGAAAATTATTAGAAAACAAATGTACACAGAGGGTGTTACTCT TTCAAATAGAACGGTAACGAATGAAGTGCAGAGAACGAAGGAGCGTCACGACGAAATTGCAGCGCAGGGAACCAC…	I185V
431	69	PVX_003520	knob-associated histidine-rich protein	histidine-rich knob protein homolog KPRPC, putative	Schiz High exp.	Y (N35)	TM1	N	1092	987 (106-1092)	LW	Yes	Yes	37.85	AATTACCAAAAATGTTACAAGAGGAGGGACCAGAAGGACCACCTTCAAAACGCCCTACATTCCACTAGCAGCAGATCCTT GTCAGTAGTACGAAGAGGGGGAAAGTACGGCCCCCCACTCAGAACCCGCGTAGTAAAGGAAGTTACCCGTGGAGGCTTTA AAGAGTATGAAGAAAAATATGAATCGAAGCATTACAAACTAAAGGAAAACGTGGAAGATGGAAATAAAGATTGTGATGAA AAGTACGAAGCAGCAAATTACGGATTCAGAGAAAAGTGCCCCTACGAAGTGAACCCATATACTGGGGCAAATGGACCTGA TATTTTCGTATTGAAAAAAAGATTCCACCAGGCATTGAACAAAAATGATGATGAGGAAGGGGAAGAGGACGATGA…	No mutation
434	72	PVX_092975	MAEBL, putative	erythrocyte binding protein 1	Schiz High exp.	Y (N19)	TM1	N	5619	2001 (178-2178)		Yes	Yes	77.57	GATGAAAAGAATGAATACTCTAAGCTTATCACAAAGAATATATCAGGAACCTGCCCCAACCAGAACATCCACGGAATGTA CAAGGGTAGCTGTCCCGATTATGGGAAAACATTCTCAATGGATATATACAGAGATGAGTATAATGAAGATTTTTTAAATG AAGTTAGTTTCGGTTTTTTGAACAAGAAATTGAATCTTTCAATAGAAATTCCAGTGCAGAAAAGTGGGATGGCCATGTAC CAAGGCCTCTTCAAGTACTGTCCTTTGGACGAAAATCATAGTTTGCTGATAAAAAAGGAACAAGAATATGATATGTGTTT TAAACGAATTTACAGACATATGCAATCCATTAGAAGCAATAAAAAACGTACGTTGAGGAATAAATATTTACACTT…	A345V, A370D, E406N, T464I
455	93	PVX_002510	MAEBL (merozoite adhesive erythrocytic binding protein ), putative	Nucleosomal binding protein 1, putative	Schiz High exp.	Y (N27)	TM2	N	1521	1440 (82-1521)		Yes	Yes	56.74	AACCATAGTACCTTTACGAATGGCCCTTTATGTAAGAATCCCTTCTTAGAGAACGCGCTAAAGCCAAGATGCAATCGAAT AATAGCAAAGCACGACCCTTCAATGCCATTATTGGCATTAAATGGGAAATATGCTAGCACACAAAGTATAGTTGCGGCAA ATGAAGCGCTCATGAAAATTGAAAAAAAGAGGAAGGAGCAAGTAGACAAAATAAAGAAGGAACACGAAAAGGATGTACAA AAGTTGAAGGAAATAGGAAAGGAGCTGAGAGAGGCAGAGTTGAAAGTTGCCCAAAAGATTAAAGAACAGGAAGTTAAGCT AAGGAAAGAAGAAGCAAAGGCTGAAAAGAAGAAGAAAGAAAAAGAGAAAAAATTGAAAAAGGAAGCAGAAAAAGC…	K91R, K326E
456	94	PVX_089845	conserved Plasmodium protein, unknown function	RAD protein (Pv-fam-e)	Schiz High exp.	Y (N30)	TM2	N	714	624 (91-714)		Yes	Yes	24.92	CGTAATTGCAAATATGAAGGCCAAACGCTGGAGGAGTTGCAGATGAGCTGCTGCCCCAGAAGCCTTTCTGCAGCCTCGTA CTACTACGACAGTGCCTCTGCACAAGCAAATCAAGCGTACTACGAAAATAATAATCACGTTTTTTACACAAAGAAATATG AAGACTTTCTATCGACGATGGATGATATGCAATTGAGTAACAAAGTATTAACAAGAGAAGAAATGAATAGTTTACTAGAT TCCCTTAGTTTGTTTGTAAGTAAAAAAAAAACAAGGCTGGTGTTCTTTCACTATAACAATTATTTGAAGAAATTGTATAA TGACACGATGGACCTACTGTGGAAAGACTTTGCCACATTAGCAATGCGAAGAGGAATTCCACATGATGATCAACT…	K166 (AAA/AAG)
457	95	PVX_079800	conserved Plasmodium protein, unknown function	T-cell immunomodulatory protein homolog precursor, putative	Schiz Mild exp.	Y (N27)	TM2*2	N	2196	2115 (82-2196)		Yes	Yes	79.68	ATGCACCTATCAGGGAACGAAAATGAAGAGAATTACACAGGTTTTCACGTCCAAGGGAATAACTGGAACTTGTTTGAGAA ATGGAAATCTATAAGTCCGATGGAAAAGCTAGAATATAAGATAAATTACAATCTTGGGCTGAACATAGACGCGGAGATTG GCGATTTTGGGGATTACAATTCGGATGTAAAAACCGATTTAATTCTTTTTAAGTATGACAAAGACAAACAGATGAGCACC ATCTATGTGCACATTTTCAGTGTGCATGAAAACAAATTTGTGTACCACACGGAAGTGAGTTTGAAAGGCCAAGTGATGAA CGTCACGGCCATTGATCTCAATTTCGATGGCGCGCTTGACGTCCTCGTGCTGTTTAAAGACCCCAAGGATAGTAG…	No mutation
459	97	PVX_000930	sexual stage-specific protein precursor	sexual stage antigen s16, putative	Schiz High exp.	Y (N30)	TM2*2	N	423	333 (91-423)	LW	Yes	Yes	11.84	GAAAATAACAAAATAAAAGGAGGGAAGGTACCCCCCCCTTCTGTGCCCACAGGAAATAACTCAGATAACAATGTACCCAA AAAAGATGGAGGAGAAAATAACCCCCCCCCTGATGCAGAAAACGCTTTACAAGAACTGAAAAACTTTACTAAAAATTTGG AAAAAAAAACGACAACAAACAGAAATATAATAATCAGCACGACTGTGATTAACATGGTTCTGTTGGTATTGTTATCTGGG CTAATAGGATACAACACAAAAAAGGGGTTTAAAAAAGGCCAAATGGGCAGCGTAAAGGAGGTAACTCCAGAAGCCCAAAA GGGGAAATTGTAA	No mutation
460	98	PVX_091700	circumsporozoite-related antigen	circumsporozoite-protein related antigen, putative	Schiz High exp.	Y (N22)	TM1*2	N	447	381 (67-447)	LW	Yes	Yes	12.49	AATGTAAACGGGTTAGGTGCTGGCAACCCCAAGAAGAAGTCCCCCAAGAGCAAATCCCCAGAACCTCTCATTGACGTGCA CGAGTTGATAAGCGGAATTGTCAGAAAAGAAGAGGAACTCGTAAACATGACGAAGAAGAAATCAAACTACAAATTGGCCA CAACCGTTCTCGCTTCAGCCCTAGGTGTTGTATCAGCAGTGCTCTTAGGAGGTGCCGGATTAGTCTTTTATAATGCCGGA AACGGAAGACACCCATTCTCTCTTGGAGGTGGAAAGGGCGGTGATGCTGATCCCACTGAGCCAACCCCAGCTCCAACCTC CGCAACCGGCTTGAATGATGATGGAAGCAGCAGTGGCACCGAATCAACGTCATGA	E54G, A119D, Deletion (129-130, A P).
482	120	PVX_084340	IMP-specific 5'-nucleotidase	hypothetical protein	Horizontal	N	N	N	1335	1332 (4-1335)	LW	Yes	Yes	51.94	GAGAAGTTAGACATCCCTCCGCATGAAATGTATGAAGATATGCAGCACGCCTTTCGGGAGCAAGACAAGTACGACTTTTT GGCCATATCGGATGGGAGCGTGATAAACTCGTACATGAAAAAGAACGTCGTCGACTGGAACAACCGCTACAGCTACAACC AGCTGAAGAACAAAGACAGCCTGATCATGTTCCTGGTGGACATTTTTAGGTCCCTTTTTCTTTCCAACTGTATTGACAAA AACATCGACAATGTCCTCTCCAGCATAGAGGAGATGTTCACGGACCACTACTACAACCCCATGCACAGCCGTCTGAAGTA TTTGATAGACGACGTGGGAATATTCTTCACGAAGCTGCCAATAACGAAAGCCTTCCACACATACAACAAGAAGTA…	Q17H
496	134	PVX_087915	RAP protein, putative	hypothetical protein, conserved	Horizontal	Y (N24)	TM2	N	3021	2949 (73-3021)	ROK	Yes	Yes	111.04	ATAAGAGAGCCCCACCCGGTTGTAGCAAAATCGAGTTGGTTAGAAAGGGCGCAGGGTGGGAGCTGCCATGTGGTAGGCTG TCATGGTAGGAGAAGGAAGTCGCTTCAGCTGCGCCCGTCCAATGGTGATGAGGACAGATGTGTGAGGAGGTACCAAATCT TTTGCCACCCCCACCCGGGTGGTGGAAGCAGCTGGGGGGGTAGCAGAAGTGGGGGTAGCTCCGAATTCGTTCGAAAGTTT AACAAAAGGAACTGCTTCTTGAAGCCAGCCATTTTTGCAAAAAGTGAGCAGCATAAACTGTGGGCAGATGTGGGGGAGAG CTCAAATGGAGGAGCCACAGACGGGGAGAAGCGGCCCCGTGAGGAAGCAAACCATGTAGAGGAGGGGGAGGAGGA…	98-102 Deletion (RSGGS), E461G, I957T, T999M
505	143	PVX_081760	dynein heavy chain, putative	peroxiredoxin, putative	Ring High exp.	Y (N19)	N	N	714	657 (58-714)	LW	Yes	Yes	25.21	AAAAAATTCGCGCCCAACCAGGCTCTGAATGTTGTATCCAGAAGGGGGAGCCCAAGCAGCAGGTCCTCGCAAAAGCTGCA CGAGTCTAAGAGCATAGATCTGGCCAATGACCTCAAGGAGAATGACCTGATTCCGAACGTGAAAGTTATGATCGACGTGC ACAACATGAGTGGCACGGACCAGCCGGGGGAGGAAAACGACTTCAAAGCCATCGACACGCACGAGCTGTTTAAGAACAAA AAGATACTCCTGATAAGCCTGCCGGGAGCTTTCACCCCCACCTGCACGTCCAAAATGATACCGCAGTATGAAGACGAATA CGATTTCTTCATTAAGGAAAATAAATTTGATGACATCTACTGCATCACCAACAATGACATTTTTGTGTTAAAAAG…	No mutation
508	146	PVX_123505	male development gene 1	hypothetical protein, conserved	Troph High exp.	Y (N24)	N	N	867	795(73-867)	LW	Yes	Yes	29.74	CTGTACAACTGCATGAACACAGGGAAGACAGCAAGTAGTGCGAAGCGTAGTAACGAGAATTCCGGTGTTAATGATAATAG CCTCTCGACTGAATGGAGCGAAAAGGGTTACAATTTTATGGACTTAGTAAAAAATGGCTACTTAAAAAATGAGGGAGATT TAGATGAAGTGAAGGATTACCTAGCGGATGAGTTGGCTAGCAAAATAAAGGACAAATTAAGTGACTTTTTAAAAGACGAA AAGATTTTTTACGATTTAGAAAACATGGACGATCAAGATAAAAAGGATTTAAAAAATTACTTGAAGGACATGTCTGAATA TATTGGCTTGAAGGCTGCCGATATATTAAACAGCAATATAGAGGAATCCCTTAAACCCCTTTTGTCCAACAGTTC…	E43 (GAA/GAG), S166C, E275K
509	147	PVX_099035	Falstatin, putative	hypothetical protein, conserved	Horizontal	Y (N22)	N	N	1095	1029 (67-1095)	LW	Yes	Yes	37.4	GACCAAAACACGTACTCCTTTGACATCGTCAATAGGAATACCTGGTACAGCATCGCCAAGAAGATCTTCCAAGGCACGAC GCCGTGCAACTTCACGGTCATCCCGTCGAGTTACGTGAACAACTCGGATGGGGTGAGCACCTCGGACGACTCCGTTTTGT TAATAAGGAAAAAGCTCAAGGATCCCAGCGAGGCCGGCTTGGACGGAAGCAGCGTCAGTGGCAGCTCATCCAGTGGCAAC TCCCATAGTGGTAGCGCCCCCTGCTGCGACAAGGGAACCCCCGCGAAGGAGGCGGAACTCAACTTCAGCACCAAATTCGA AGGAGACGATTACGCCAAGCTAAGGGACAGTCTCTCCCTTATCGATAAATCCCTACGCGAGGAATCCTCATCGGA…	K123N, V189F, E335G
	33	31
pv-fam-d	Fragemnts	Genes
472	110	PVX_096990	None	Pv-fam-d protein	Schiz High exp.	Y (N24)	TM2*2	N	1953	1875 (79-1953)		Yes	Yes	72.78	GCCGCCTCCCTCGCTTCCCCCCACAGCAGAATGCTAAAAGGAGAGTCGCAAGTGATTGATAAACGCAGACGCGAACCAGC GGATGAAAAATTTTCCATCGATTTCGCAGGAGATCAACTCTTCACCAGCGTCAAAAACTGGTATGACGAATACAACGTCG AAGACGGATCCGCCAACGTCACTTTCGGCAGCATCGAAAAAAATATGGACTCATTTGCCGACGAATATAAAAAATTTACC ACCGATGATTTTAAAGAGATAAAAAATAAAAAGGAGTTTAAAAAAATATACGACTCCTATAGTGAAGAAGAGAACCACGA TGGCCGCGACCGGGCGGGCAACCGCAGGAACCCCCGAAGGGTTCACCGCAGGGGTGAAGGCCGTCAGGATTACGA…	Insertion between 187-188 (ERQDYDREDD), D208G, Deletion 404-407 (NFQR), K477I, T529I
473	111	PVX_121910	None	Pv-fam-d protein	Schiz Mild exp.	Y (N22)	TM2*2	N	876	810 (67-876)	LW	Yes	Yes	30.97	TCGAACAACTCAGCTGTTTCTTTTGCGGAATCATGGGGAAAAAACAACCAAGTTAATATATCAGACATTCGAGCTATTCG AACTCTTGGTGAATCCGATACCGATGGAGAGACGGAAGGGGTAAGAAAATCTCGTAGAAATAATGGTGAAGATTATGATG AAGATCGATATGATGCCTTGACCCAAGATTACTTTGACATGATGGAAGATGACATTCATAAGAAAGAACCTTCAGCAACA ATATCTGAAATGATTAACAATATAGATCCTAAAGCTCAAATGAATTATCATCTTGGTAAAATGACACGTGATGATTATCC TTCATCGTGTTTAAAATGTAGAAATGTTAGAAGAGGTCTATGGAGAAAAATTAAAAGCACCTTAAGAAACGTCGA…	S50T, K61E, R253K
474	112	PVX_101580	None	Pv-fam-d protein	Schiz High exp.	Y (N28)	TM2*2	N	1047	960（88-1047)		Yes	Yes	38	TTTAGCACTTTTAGCAAATGCTCGAATAATAAAATTAATACAAACAATGTATTGGGTTTAAGATCAAGCAGGTTACTAAG AGGGAAAAAATATGTACAAAACAGTTTTGCATACAATCATAATGTAAATGAAAAATTATTAAAAATAAATAGTAATAAAA TTGAGACTCATTATAATGCAGTTTTTCCTGATCATATTTCCACGAAACAAGACGATAAATGTAAATATGCTCACAATTTT GACAACAGTTATGACGATATAAAATATGATTGCAATTCTAAAGAAGAATTAAATAGAAATTATTACGATGAAGATAAATT TGAAGAATTCGAGAGCTCAAAAAATGATCTGCATTTTTATGAGCAGTCAAATAGGCACAAACAAAATAAGCATTT…	K213ZR, R327C
475	113	PVX_112710	None	Pv-fam-d protein	Schiz High exp.	Y (N26)	TM1*3	N	1038	954 (85-1038)		Yes	Yes	36.47	GCATCTAGCTTCTGTGAACTACAGAATGGAAGAAACAGCCAAAACGGCACATTATTAGGTGTTAGAACGAGTAGACTGCT CTTTGGAGGAGTTAACGTAGGAGAAGAAACAAAAAATAATTCTTTAAAAGGAAGAATTATTAACGTATTAGAGAAAGATG GTAATGAATTTTCTAAACACTTAAATGCTTTAATGCATGATGAAAGTTTTCGAAACGAATTAAATTTTTTAACAGACGAT AGAAATGCACAAAGGACCCTTAATACATTAATACGCGATGATAGTTCTGAAAGTGTATCTAGCCTTTCAAATTTTGAAGA AAATTATAAAAGGCCATTAAATGAATTAAAACGAAATGTCTCTGAAGATAGCATATTTGATGATTTAGGAGTATA…	No mutation
	4	4

## Sheet: Figure 3A
	MFI of AVM, 5-y-RI, 12-y-RI, 30-y-RI Normalize to [0, 100] by OriginPro
AVM		PVX_096055 (HP)	PVX_115045 (COX2a)	PVX_097715 (MSP3)	PVX_114145 (MSP10)	PVX_090945 (HP)	PVX_079980 (HP)	PVX_117880 (RON2)	PVX_097745 (ADF1)	PVX_098582 (RBP1b)	PVX_099980 (MSP1-42)	PVX_088910 (GAMA)
	AVM-1	38.1541	27.55	34.1157	68.1927	32.4878	25.5919	26.4436	39.6905	64.7123	69.3101	26.1423
	AVM-2	100	100	100	84.9708	100	100	100	100	95.2725	78.0612	100										Sera	Protein	No. of samples		Sensitivity
	AVM-3	23.0726	23.2809	83.4527	23.9196	25.7545	21.6388	25.9386	24.3192	21.8637	69.0594	11.441												Pos.	Neg.
	AVM-4	35.0764	37.1575	76.4485	59.4676	60.1285	46.3927	56.1864	55.5438	68.0793	72.076	19.7187										AVM	PVX_088910 (GAMA)	19	1	95
	AVM-5	36.1212	29.9503	81.227	50.5414	48.7281	42.3897	49.228	44.3109	72.3493	100	64.2211											PVX_099980 (MSP1-42)	19	1	95
	AVM-6	32.5284	30.1464	45.2114	48.2013	50.4488	40.4014	49.1767	44.4844	56.9147	55.5259	68.4738											PVX_098582 (RBP1b)	18	2	90
	AVM-7	56.1362	57.5053	57.5436	100	74.5783	54.5657	77.8506	78.1382	100	86.2584	62.4601											PVX_097745 (ADF1)	16	4	80
	AVM-8	29.6846	25.6432	35.006	29.9367	32.4945	25.5568	33.828	32.4322	31.7522	69.9137	8.8093											PVX_117880 (RON2）	18	2	90
	AVM-9	23.4835	27.8621	36.7921	60.1152	28.8339	32.0905	35.323	44.7511	42.7602	70.8505	43.7051											PVX_079980 (HP)	17	3	85
	AVM-10	15.9236	14.884	56.8786	24.447	19.6325	16.2957	20.495	23.3038	40.4447	74.183	25.099											PVX_090945 (HP)	14	6	70
	AVM-11	6.39098	11.8931	3.90354	6.04748	4.09644	5.40414	6.6531	9.80889	8.91725	4.95343	0.9773											PVX_114145 (MSP10)	19	1	95
	AVM-12	15.3756	18.8177	14.4936	13.2763	15.6829	18.3162	22.5107	23.8147	28.6821	18.0832	3.20554											PVX_097715 (MSP3)	19	1	95
	AVM-13	15.0304	7.82019	77.0063	28.953	5.90682	7.90855	13.2447	11.0973	8.90922	64.7159	12.0956											PVX_115045 (COX2a)	17	3	85
	AVM-14	50.2694	42.1585	68.0155	65.5779	76.5282	68.8913	58.6992	67.5222	47.8449	71.58	12.1365											PVX_096055 (HP)	19	1	95
	AVM-15	19.9803	9.00347	38.9684	69.9834	15.8955	13.718	22.2228	15.9812	22.7185	91.9005	8.50491										5-y-RI	PVX_088910 (GAMA)	8	29	21.6
	AVM-16	26.8334	11.5599	29.1422	36.8073	17.8852	17.0171	15.501	19.3164	43.8117	45.5394	94.3913											PVX_099980 (MSP1-42)	23	14	78.4
	AVM-17	10.4349	10.9777	12.2871	32.37	9.84314	8.1109	14.7318	14.214	12.3485	38.6428	7.17355											PVX_098582 (RBP1b)	19	18	51.4
	AVM-18	39.4528	20.0263	31.7086	26.2057	37.0254	27.6682	25.2641	38.2993	58.4437	61.0848	48.5736											PVX_097745 (ADF1)	19	18	51.4
	AVM-19	19.4287	21.7939	42.9252	68.2786	23.808	21.7151	26.7079	21.9415	25.6762	40.4746	29.0745											PVX_117880 (RON2）	11	26	29.7
	AVM-20	16.1756	12.2411	12.8504	12.8961	23.9641	15.589	20.0413	26.112	12.3044	31.9833	11.1492											PVX_079980 (HP)	6	31	16.2
	HI-1	4.8494	2.16154	6.47824	8.6422	13.5476	6.10561	10.223	10.4605	7.46448	1.99296	0.93642											PVX_090945 (HP)	7	30	18.9
	HI-2	4.60282	1.69582	0.20883	3.60582	3.18627	0.88153	1.99916	6.3394	5.52613	2.64642	0.19489											PVX_114145 (MSP10)	16	21	43.2
	HI-3	6.9773	7.33887	5.34834	4.75625	8.15434	5.26455	8.70985	13.038	2.73698	3.14873	0.19988											PVX_097715 (MSP3)	17	20	45.9
	HI-4	4.22656	4.43909	3.1968	4.20826	6.93458	2.56365	5.31506	9.59875	5.06461	1.65899	3.28612											PVX_115045 (COX2a)	14	23	37.8
	HI-5	2.73247	1.78399	1.52558	6.51942	1.23239	2.505	2.35734	10.936	4.28606	1.20917	1.75987											PVX_096055 (HP)	16	21	43.2
	HI-6	2.75256	1.29212	0.07309	3.18882	1.14004	1.52728	4.549	5.19298	2.21527	3.78861	1.60335										12-y-RI	PVX_088910 (GAMA)	6	24	20
	HI-7	7.77366	7.50971	3.82825	8.11187	7.61223	4.31615	7.56826	12.0709	4.10145	1.40828	1.32638											PVX_099980 (MSP1-42)	28	2	93.3
	HI-8	2.97174	7.46711	6.714	4.19109	2.61691	0	4.6066	7.1446	3.63994	3.22566	0.28179											PVX_098582 (RBP1b)	23	7	76.7
	HI-9	4.58821	4.59813	3.29463	4.19845	7.39565	4.43052	6.38249	9.34363	4.6954	1.95404	0.88425											PVX_097745 (ADF1)	14	16	46.7
	HI-10	1.94159	2.7458	1.5635	3.40223	3.55166	1.37948	2.91749	6.22695	2.27948	1.43091	0.16133											PVX_117880 (RON2）	10	20	33.3
	HI-11	4.96995	5.5979	4.59764	5.23507	6.54128	5.97247	4.42278	7.62785	3.38711	1.26438	0.4707											PVX_079980 (HP)	15	15	50
	HI-12	3.23111	4.73354	0.3116	2.4029	3.56761	1.88154	1.58813	9.38155	6.91067	2.13234	0.01861											PVX_090945 (HP)	8	22	26.7
	HI-13	2.8859	1.70764	3.02369	9.40114	0	0.52376	2.54984	5.10301	3.82053	1.29063	1.91256											PVX_114145 (MSP10)	12	18	40
	HI-14	3.18727	1.5081	1.78278	4.14105	6.83028	1.61233	6.64915	5.35749	4.55895	1.49879	0											PVX_097715 (MSP3)	17	13	56.7
	HI-15	4.6631	7.7856	1.05681	4.97456	4.20141	3.56718	6.73199	8.70294	8.04639	3.88998	1.63442											PVX_115045 (COX2a)	17	13	56.7
	HI-16	3.58911	7.44095	1.569	4.58504	7.64079	5.98009	7.06019	6.87856	9.25435	4.54525	0.54896											PVX_096055 (HP)	7	23	23.3
	HI-17	6.84579	7.88769	8.45337	8.81096	20.8542	11.7168	14.8565	14.8284	9.27843	2.56587	1.24447										30-y-RI	PVX_088910 (GAMA)	3	27	10
	HI-18	7.3426	7.58101	4.1481	6.19466	12.5079	8.26339	8.04005	8.40349	10.8997	1.37208	1.24563											PVX_099980 (MSP1-42)	17	13	56.7
	HI-19	5.78458	4.84997	0.5012	3.13927	6.81367	4.63346	6.71069	8.50438	6.3408	5.61142	1.73876											PVX_098582 (RBP1b)	10	20	33.3
	HI-20	0	0	0	0	1.23637	6.9062	0	0	0	0	0.03722											PVX_097745 (ADF1)	12	18	40
																							PVX_117880 (RON2）	11	19	36.7
																							PVX_079980 (HP)	7	23	23.3
																							PVX_090945 (HP)	6	24	20
																							PVX_114145 (MSP10)	8	22	26.7
																							PVX_097715 (MSP3)	10	20	33.3
5-y-RI-1		PVX_096055 (HP)	PVX_115045 (COX2a)	PVX_097715 (MSP3)	PVX_114145 (MSP10)	PVX_090945 (HP)	PVX_079980 (HP)	PVX_117880 (RON2)	PVX_097745 (ADF1)	PVX_098582 (RBP1b)	PVX_099980 (MSP1-42)	PVX_088910 (GAMA)											PVX_115045 (COX2a)	13	17	43.3
	5-y-RI-1	60.2865	26.8252	50.6957	30.0193	57.0869	33.6631	40.6327	49.7573	28.5998	15.3388	27.3327											PVX_096055 (HP)	8	22	26.7
	5-y-RI-2	88.1584	58.853	76.4955	20.0466	73.2203	80.561	47.1153	69.9776	82.9594	32.5329	11.8409										HI	PVX_088910 (GAMA)	1	19	95
	5-y-RI-3	24.2146	17.3983	20.9592	9.59603	34.0906	28.1725	14.1445	31.1106	42.0335	23.6721	4.27186											PVX_099980 (MSP1-42)	1	19	95
	5-y-RI-4	46.1058	27.1329	36.2954	26.9245	52.8795	41.6954	29.1364	51.8618	73.4734	50.2668	100											PVX_098582 (RBP1b)	1	19	95
	5-y-RI-5	2.44855	11.2413	9.39283	3.16028	20.7487	10.7744	5.87529	12.9948	25.0402	63.1795	1.70181											PVX_097745 (ADF1)	1	19	95
	5-y-RI-6	100	81.9232	100	35.3319	100	100	100	97.3457	100	86.9571	3.74339											PVX_117880 (RON2）	1	19	95
	5-y-RI-7	2.57359	0	0	0.62947	0.42393	3.5247	0	1.42955	0	6.73864	1.48085											PVX_079980 (HP)	7	13	65
	5-y-RI-8	39.3905	23.2359	29.775	9.69162	38.3299	30.5703	19.1159	26.1812	20.4961	13.8186	2.34076											PVX_090945 (HP)	1	19	95
	5-y-RI-9	15.9	23.2162	19.4076	8.64966	18.3411	25.011	14.201	31.7363	18.3565	14.5942	2.93751											PVX_114145 (MSP10)	1	19	95
	5-y-RI-10	42.0891	32.221	57.8188	17.4585	70.7007	68.0962	73.0951	87.0127	92.5021	82.9858	22.5305											PVX_097715 (MSP3)	2	18	90
	5-y-RI-11	26.3454	18.0452	22.9147	8.5708	29.5953	19.4453	35.2871	33.4237	26.7254	16.3254	2.02733											PVX_115045 (COX2a)	0	20	100
	5-y-RI-12	81.2503	100	56.2929	26.3844	78.4595	59.8447	47.2919	100	94.5281	42.6253	7.74187											PVX_096055 (HP)	0	20	100
	5-y-RI-13	15.0612	18.9051	18.0035	9.59842	19.8688	18.7754	10.4159	25.8209	60.0398	28.3941	2.55984
	5-y-RI-14	35.8739	29.8505	33.6411	14.2585	32.2748	28.5294	82.0422	36.5331	47.2688	20.6906	2.10959
	5-y-RI-15	38.5778	12.7322	43.5981	11.6871	25.156	22.4504	22.4914	28.4279	21.4996	11.0325	2.10582
	5-y-RI-16	48.6898	31.9962	53.9911	19.5759	50.8559	35.1844	34.2631	47.1978	41.7022	26.7405	3.15255
	5-y-RI-17	4.69393	5.38003	9.54671	4.41732	9.70245	7.3186	0.96038	12.5019	11.6918	18.2862	1.7682
	5-y-RI-18	20.1146	15.2487	58.9152	100	29.6513	18.5939	18.4238	39.2348	38.6349	32.3716	29.8404
	5-y-RI-19	6.1266	7.73873	24.7548	5.74366	18.3251	16.747	9.85806	21.4697	22.2285	10.4741	2.89342
	5-y-RI-20	9.8411	5.7508	16.048	7.16559	14.8536	11.2628	2.50689	19.4316	31.6861	66.7597	3.23884
	5-y-RI-21	5.28784	5.58119	13.3167	4.02061	17.4932	11.1313	32.4624	11.8857	53.9903	25.7167	2.75257
	5-y-RI-22	19.7916	7.40346	35.5068	13.4412	18.949	19.1511	16.2489	17.621	15.4596	32.6632	3.97832
	5-y-RI-23	22.7924	15.3394	60.6463	11.7827	34.7624	29.6688	24.2709	52.4117	65.1804	18.1124	3.41571
	5-y-RI-24	22.8237	20.5735	27.4219	9.91148	35.5303	30.8896	22.3077	54.6204	30.4175	33.7553	3.13239
	5-y-RI-25	8.51263	9.39928	20.9271	8.65922	43.497	20.9604	22.336	54.7911	30.0199	76.5016	14.6822
	5-y-RI-26	6.22037	9.49789	10.4764	4.52008	8.28667	7.71302	0.35308	19.9814	11.332	20.9264	0.67497
	5-y-RI-27	22.1829	18.4199	23.9982	10.8961	24.836	19.6018	11.6164	38.3247	33.4469	100	4.70571
	5-y-RI-28	20.5418	22.6877	20.6578	7.12975	16.5333	15.9081	6.68738	28.8165	33.3239	25.546	2.67838
	5-y-RI-29	26.361	22.5575	26.1012	9.7203	29.3633	20.5346	36.1133	44.3065	21.7079	21.6803	2.33888
	5-y-RI-30	20.2605	18.0018	23.4019	5.06973	17.6932	12.3083	19.3136	22.5978	13.7934	27.2524	5.8148
	5-y-RI-31	29.2264	26.9081	41.4054	13.6133	32.5228	35.2032	15.6133	24.9298	17.0312	16.2168	2.05744
	5-y-RI-32	20.5001	25.6143	50.8688	24.4224	31.187	45.508	25.1112	38.7418	23.3551	26.0362	3.54044
	5-y-RI-33	26.6944	19.3863	18.3497	22.4102	10.5823	7.36242	9.46261	25.1668	84.2469	84.9311	3.61275
	5-y-RI-34	4.32404	8.40532	10.3738	4.19029	14.9896	11.3629	3.00826	30.03	71.7315	85.381	3.18481
	5-y-RI-35	33.3889	12.7362	34.3015	9.58408	21.0286	23.2267	18.7628	50.6105	34.4504	44.2542	0
	5-y-RI-36	14.4517	11.9394	11.9061	6.55141	3.92737	0	19.6243	30.8263	58.97	49.6525	1.726
	5-y-RI-37	6.24642	6.49233	12.0921	9.15152	0	2.61692	3.29779	10.824	7.79135	38.862	0.56664
	HI-1	13.8317	4.70635	21.331	8.41976	41.6349	21.957	18.6216	30.8623	18.4133	6.83172	2.28458
	HI-2	13.1284	3.83544	6.70257	3.51301	16.6853	10.8045	3.89944	18.7035	13.8408	9.07173	1.0849
	HI-3	19.901	14.388	18.6946	4.63383	28.6482	20.1615	15.9127	38.4669	7.26119	10.7936	1.09296
	HI-4	12.0552	8.96541	13.6744	4.09995	25.7111	14.3955	9.83546	28.3198	12.7521	5.6869	6.08603
	HI-5	7.7937	4.00032	9.77496	6.35163	11.9805	14.2703	4.54064	32.2653	10.9155	4.14495	3.61678
	HI-6	7.851	3.0805	6.38584	3.10675	11.7581	12.1831	8.46409	15.3212	6.03048	12.9871	3.36357
	HI-7	22.1724	14.7075	15.1478	7.90309	27.3428	18.1369	13.8691	35.6135	10.48	4.8275	2.91547
	HI-8	8.47617	14.6279	21.8811	4.08322	15.3143	8.92256	8.56719	21.0792	9.39127	11.0573	1.22548
	HI-9	13.0867	9.26281	13.9027	4.09039	26.8213	18.381	11.7463	27.5671	11.8811	6.69831	2.20017
	HI-10	5.5379	5.79892	9.86344	3.31466	17.5652	11.8675	5.54339	18.3718	6.18196	4.90506	1.0306
	HI-11	14.1756	11.1324	16.943	5.10032	24.764	21.6728	8.23812	22.5049	8.79485	4.3342	1.53112
	HI-12	9.21594	9.51603	6.94236	2.34105	17.6036	12.9393	3.16362	27.679	17.1069	7.30951	0.7997
	HI-13	8.23131	3.85753	13.2705	9.15917	9.01296	10.0407	4.88525	15.0557	9.81729	4.42417	3.86381
	HI-14	9.09091	3.4844	10.3751	4.03447	25.4599	12.3646	12.2237	15.8065	11.5592	5.13775	0.76959
	HI-15	13.3003	15.2234	8.68116	4.84653	19.1297	16.5379	12.372	25.6769	19.786	13.3346	3.41383
	HI-16	10.237	14.579	9.87626	4.46703	27.4116	21.6891	12.9595	20.2943	22.6356	15.5808	1.65772
	HI-17	19.5259	15.4144	25.9396	8.58418	59.2289	33.936	26.9162	43.749	22.6924	8.79561	2.78294
	HI-18	20.9429	14.8408	15.8941	6.03522	39.1313	26.5636	14.7136	24.7933	26.5171	4.7034	2.78483
	HI-19	16.4991	9.73376	7.38475	3.05847	25.4199	18.8143	12.3339	25.091	15.7626	19.2355	3.58264
	HI-20	0	0.66422	6.2153	0	11.9901	23.6662	0.3206	0	0.8047	0	0.8298
12-y-RI-2		PVX_096055 (HP)	PVX_115045 (COX2a)	PVX_097715 (MSP3)	PVX_114145 (MSP10)	PVX_090945 (HP)	PVX_079980 (HP)	PVX_117880 (RON2)	PVX_097745 (ADF1)	PVX_098582 (RBP1b)	PVX_099980 (MSP1-42)	PVX_088910 (GAMA)
	12-y-RI-1	51.4975	30.2656	31.841	46.8676	73.6003	34.4612	40.6743	60.9718	28.3344	43.0186	14.4063
	12-y-RI-2	22.213	27.3712	10.9933	18.7262	35.2821	16.6449	11.8309	30.9723	16.9882	27.8491	2.13963
	12-y-RI-3	70.8079	100	100	40.3761	90.1638	42.3328	66.2907	100	23.128	34.0739	19.9557
	12-y-RI-4	28.129	27.0779	27.4968	16.8363	27.7491	17.2271	18.8753	42.9112	19.2284	49.2818	26.8093
	12-y-RI-5	28.6652	16.3159	32.3535	12.9078	25.7542	14.9559	12.5191	35.8677	19.1039	39.1496	5.34481
	12-y-RI-6	100	59.6348	57.3163	47.0401	92.4961	54.7906	52.3037	81.834	27.0691	35.9127	14.1164
	12-y-RI-7	30.9299	69.6751	27.3158	28.3073	53.6949	23.7733	29.7351	38.8899	100	46.447	40.4825
	12-y-RI-8	28.0366	39.2753	48.2116	24.4788	52.2437	15.7419	29.0124	45.9729	28.3551	45.7001	27.21
	12-y-RI-9	5.88833	17.2989	7.48691	10.3844	14.2337	4.94403	6.14044	23.6885	21.7797	37.6365	13.1361
	12-y-RI-10	18.3768	9.91321	18.6051	10.0789	0	2.80366	1.15031	18.3059	14.5613	35.5487	3.69107
	12-y-RI-11	13.117	15.0123	17.5944	12.8814	17.7236	11.2274	7.96873	28.6991	19.498	59.8544	13.784
	12-y-RI-12	13.8843	10.8012	10.3766	16.4096	19.7015	7.90744	11.9999	32.4982	17.3615	100	36.4334
	12-y-RI-13	28.7854	24.751	56.8982	16.7165	34.0808	12.385	15.7135	37.4693	10.2883	21.8732	29.1365
	12-y-RI-14	28.1845	45.418	41.9725	28.4258	36.6315	24.0279	46.1734	79.0226	17.403	29.841	65.8853
	12-y-RI-15	25.6517	42.317	31.3188	19.9655	36.9106	20.4823	35.6394	45.963	21.5723	34.7443	1.69636
	12-y-RI-16	16.5927	23.5008	21.3218	23.873	28.1592	10.718	16.5605	26.4522	22.6302	30.0517	34.5154
	12-y-RI-17	14.7994	44.7769	27.8925	19.6257	17.9711	12.9313	13.0159	34.2447	19.7677	25.1101	0
	12-y-RI-18	48.0033	63.7794	64.5501	38.4718	90.0036	35.2623	37.2213	45.675	42.2319	80.2528	9.18933
	12-y-RI-19	37.3082	59.522	41.4118	31.6551	100	25.6659	21.799	56.0485	40.448	73.7024	35.7514
	12-y-RI-20	54.6959	46.9625	56.022	37.3339	71.1516	28.5274	41.3299	59.4558	24.9326	42.578	5.15728
	12-y-RI-21	5.54631	20.9151	9.90245	9.10695	13.2071	5.29362	4.58293	19.8318	14.7895	26.6232	8.29426
	12-y-RI-22	88.2788	87.3408	68.6876	43.1062	99.0462	47.4145	100	91.9689	23.5013	33.5376	31.063
	12-y-RI-23	7.38584	24.6643	10.6137	8.19428	20.199	7.52891	18.2096	23.0548	16.7393	21.6242	6.93888
	12-y-RI-24	19.8096	27.9327	15.7619	21.0573	27.3098	12.4729	17.2832	32.6332	12.0514	27.1787	3.316
	12-y-RI-25	19.6987	18.5347	42.4706	100	51.2171	100	25.2988	46.7301	45.3225	45.3361	100
	12-y-RI-26	50.4714	83.163	0.49817	38.0003	86.2517	31.0614	68.0966	46.8075	24.9118	40.701	26.8519
	12-y-RI-27	19.597	49.5091	33.7039	26.6018	42.2594	23.911	21.516	38.3237	40.7799	62.8998	32.9213
	12-y-RI-28	21.3625	24.2773	11.6564	18.0282	20.7281	11.0167	8.80551	18.8902	12.9019	25.4932	3.48649
	12-y-RI-29	29.7652	33.4473	11.8054	19.8522	45.412	21.5889	21.9008	31.6439	18.4194	28.213	10.5618
	12-y-RI-30	38.4914	40.1183	17.7994	24.7778	44.929	21.1814	56.4245	44.2544	9.6453	10.544	11.2267
	HI-1	24.5424	6.08327	18.8822	23.2	52.1709	12.0504	26.3819	22.9791	9.6453	10.544	13.3305
	HI-2	23.2945	4.77259	0.60869	9.67984	14.3211	1.73985	5.15911	13.9257	7.14063	14.0012	5.72159
	HI-3	35.3115	20.6539	15.5889	12.7682	32.4694	10.3904	22.4769	28.6415	3.53661	16.6587	5.77274
	HI-4	21.3903	12.493	9.31779	11.2971	28.0136	5.05979	13.7162	21.0861	6.54429	8.77705	37.441
	HI-5	13.8288	5.02072	4.44665	17.5014	7.18359	4.94403	6.08343	24.0243	5.53827	6.39724	21.7799
	HI-6	13.9305	3.63643	0.21304	8.5604	6.84626	3.01434	11.7393	11.4072	2.86248	20.044	20.1739
	HI-7	39.3418	21.1347	11.1583	21.7764	30.489	8.51864	19.5309	26.5181	5.29973	7.45068	17.3319
	HI-8	15.0397	21.0148	19.5694	11.251	12.2412	0	11.8879	15.6952	4.70338	17.0657	6.61325
	HI-9	23.2206	12.9406	9.60291	11.2708	29.6978	8.74437	16.4709	20.5264	6.06721	10.3381	12.7952
	HI-10	9.82622	7.72756	4.55718	9.13329	15.6559	2.72263	7.52896	13.6788	2.94545	7.57039	5.37721
	HI-11	25.1525	15.7543	13.4008	14.0535	26.5769	11.7876	11.4136	16.7569	4.37669	6.68933	8.5517
	HI-12	16.3524	13.3217	0.90823	6.45059	15.7141	3.71352	4.09838	20.6087	8.92968	11.2814	3.91271
	HI-13	14.6053	4.80583	8.81321	25.2374	2.68171	1.03372	6.58021	11.2097	4.93674	6.82819	23.3467
	HI-14	16.1305	4.24428	5.1963	11.1167	27.6326	3.18219	17.159	11.7693	5.89089	7.92952	3.72176
	HI-15	23.5996	21.9112	3.0803	13.3542	18.0294	7.04041	17.3728	19.119	10.3972	20.5803	20.4927
	HI-16	18.1642	20.9412	4.5732	12.3085	30.5934	11.8027	18.2198	15.1109	11.9581	24.0471	9.3547
	HI-17	34.646	22.1985	24.6392	23.6531	78.8618	23.125	38.3391	32.5756	11.9892	13.575	16.4914
	HI-18	37.1603	21.3354	12.0905	16.6296	48.3728	16.3092	20.7484	18.4606	14.0842	7.25915	16.5033
	HI-19	29.2753	13.6494	1.46086	8.42739	27.5719	9.14489	17.3178	18.6828	8.19332	29.6878	21.5634
	HI-20	0	0	0	0	7.19816	13.6305	0	0	0	0	4.10366
30-y-RI-1		PVX_096055 (HP)	PVX_115045 (COX2a)	PVX_097715 (MSP3)	PVX_114145 (MSP10)	PVX_090945 (HP)	PVX_079980 (HP)	PVX_117880 (RON2)	PVX_097745 (ADF1)	PVX_098582 (RBP1b)	PVX_099980 (MSP1-42)	PVX_088910 (GAMA)
	30-y-RI-1	10.975	11.9872	11.0947	19.1696	8.92102	14.9392	6.66877	16.2932	20.3078	33.3694	8.24377
	30-y-RI-2	7.47297	7.28926	9.0668	17.8403	7.83444	7.56254	4.4392	10.5075	7.20721	17.5628	1.06253
	30-y-RI-3	19.3953	18.6176	11.6233	23.7196	7.21908	8.81835	8.06101	18.9138	12.988	30.0189	13.2755
	30-y-RI-4	40.111	53.7495	34.6932	67.7788	100	66.2395	54.5646	34.338	46.5841	35.9362	9.22081
	30-y-RI-5	20.4	44.409	20.7411	24.3396	22.4766	14.9768	20.0279	16.6427	100	24.9392	4.29897
	30-y-RI-6	56.7027	55.1778	34.4841	45.3162	37.9901	36.994	30.8983	29.2278	89.527	43.0424	40.9624
	30-y-RI-7	44.5986	83.4955	21.1933	23.7558	10.2894	11.3814	41.5195	24.9341	14.6772	26.2091	0
	30-y-RI-8	65.3143	58.3287	39.0685	47.608	48.3669	60.2057	100	43.7493	54.2417	56.147	19.8828
	30-y-RI-9	2.39212	0	0	3.82862	0	2.38703	1.87902	11.2129	14.6021	15.05	29.128
	30-y-RI-10	18.7733	30.9724	9.01751	16.4507	6.0159	6.96529	9.62602	29.294	13.5886	24.0746	35.9184
	30-y-RI-11	50.5215	72.3509	60.1938	46.7805	59.487	31.061	26.5222	45.496	36.9369	56.8495	4.90962
	30-y-RI-12	8.71687	6.47428	10.6935	10.4509	7.02314	8.35756	2.46881	14.8449	20.8709	41.5293	7.21788
	30-y-RI-13	100	100	100	74.9994	86.9723	100	73.717	100	51.2763	77.3034	13.532
	30-y-RI-14	43.0389	46.8263	32.1044	52.8648	33.6081	27.8018	41.5378	72.2604	49.6246	93.9206	52.6258
	30-y-RI-15	0	0.02765	5.38841	16.3157	23.4644	5.54732	10.7043	16.9848	9.12162	90.354	48.339
	30-y-RI-16	27.5667	25.9183	15.5618	29.4251	18.7019	18.8332	17.7801	24.5846	17.2673	35.7741	48.278
	30-y-RI-17	14.2283	23.5091	14.5725	27.5602	19.3464	34.3578	13.5053	23.9878	19.0691	46.582	16.7196
	30-y-RI-18	2.53564	11.2731	16.1567	10.5233	3.29701	4.22822	6.8266	18.1422	11.1486	21.4537	9.61163
	30-y-RI-19	28.1983	46.4408	28.2152	41.8277	16.6275	26.8071	22.5698	40.9177	10.0225	30.3432	35.552
	30-y-RI-20	27.7868	29.6629	13.5084	59.036	17.3417	20.1009	8.586	15.5728	17.8679	27.6412	22.4963
	30-y-RI-21	47.1821	54.5011	27.1171	47.9265	31.26	45.3911	27.5722	66.8594	41.554	47.4466	22.2277
	30-y-RI-22	25.8827	11.8603	3.69539	16.6462	9.61573	13.4718	16.1951	34.549	8.8964	18.3464	12.3473
	30-y-RI-23	36.7812	33.8208	24.4943	24.0839	18.3295	24.7167	23.6198	29.6436	21.1336	34.0719	30.1783
	30-y-RI-24	43.5939	27.9419	35.6485	41.3042	46.2633	18.4337	17.8814	30.4214	23.2357	37.0711	25.0122
	30-y-RI-25	63.4868	90.7863	62.8081	100	44.8561	60.7911	49.534	69.8084	35.4354	66.0362	36.6878
	30-y-RI-26	46.9524	44.1422	32.9339	60.9008	21.9973	15.4356	28.5109	35.6402	29.1667	42.6912	16.2311
	30-y-RI-27	53.7078	66.0865	60.3111	89.829	54.2937	76.6874	51.5708	53.9984	79.5045	100	46.4338
	30-y-RI-28	17.6442	29.6808	15.6128	24.8655	7.37454	11.9529	9.76392	28.2452	21.3964	22.9668	57.0835
	30-y-RI-29	24.8302	8.86554	3.6614	10.9623	2.56344	4.22822	1.6215	18.9363	9.12162	18.5085	100
	30-y-RI-30	16.3621	8.58086	1.44144	9.7175	1.80072	0	5.2782	13.2942	4.69219	13.6179	24.9756
	HI-1	29.4039	9.23155	24.2104	42.4984	34.8015	21.8432	21.5281	17.4293	17.455	14.8744	19.001
	HI-2	28.1121	7.43566	4.81897	17.7318	9.54609	4.22822	4.20993	10.5625	12.9223	19.7514	8.09966
	HI-3	40.5511	29.1961	20.7156	23.3891	21.6556	19.0072	18.3416	21.7242	6.40015	23.5004	8.17294
	HI-4	26.141	18.0141	14.0609	20.6943	18.6825	9.90013	11.1927	15.9935	11.8431	12.3818	53.5442
	HI-5	18.314	7.77564	8.89172	32.0595	4.78357	9.70236	4.9642	18.2221	10.0225	9.02459	31.1065
	HI-6	18.4193	5.87891	4.39912	15.6812	4.55848	6.40562	9.57951	8.65223	5.18018	28.2761	28.8056
	HI-7	44.723	29.8549	16.0139	39.8905	20.3342	15.8094	15.9376	20.1136	9.59084	10.5107	24.7338
	HI-8	19.5675	29.6906	24.9397	20.6099	8.15831	1.25581	9.70079	11.9046	8.51164	24.0746	9.37714
	HI-9	28.0356	18.6274	14.3634	20.6461	19.8063	16.195	13.4405	15.569	10.9797	14.5839	18.234
	HI-10	14.1709	11.4845	9.00901	16.7306	10.4367	5.90725	6.14378	10.3752	5.33033	10.6796	7.60625
	HI-11	30.0354	22.4827	18.3937	25.7436	17.7238	21.3942	9.31368	12.7099	7.92042	9.43664	12.1544
	HI-12	20.9262	19.1496	5.13683	11.8164	10.4756	7.60012	3.34435	15.6314	16.1599	15.9146	5.50806
	HI-13	19.1178	7.48121	13.5254	46.2305	1.77967	3.02185	5.36957	8.5024	8.93393	9.63253	33.3513
	HI-14	20.6966	6.71178	9.68723	20.3638	18.4282	6.69238	14.0021	8.9269	10.6607	11.1862	5.23449
	HI-15	28.4279	30.9188	7.44178	24.4626	12.0205	13.2839	14.1765	14.5015	18.8157	29.0327	29.2623
	HI-16	22.8016	29.5897	9.02601	22.5471	20.4039	21.42	14.8677	11.4614	21.6404	33.9233	13.3048
	HI-17	39.8622	31.3124	30.3196	43.3283	52.6112	40.7634	31.2854	24.7082	21.6967	19.1502	23.5296
	HI-18	42.4648	30.1298	17.0032	30.4625	32.2673	29.119	16.9311	14.0021	25.488	10.2405	23.5466
	HI-19	34.3029	19.5985	5.72327	15.4375	18.3878	16.8793	14.1317	14.1707	14.8273	41.8806	30.7963
	HI-20	3.99962	0.89631	4.17304	0	4.79329	24.5427	0	0	0	0	5.78163

## Sheet: Figure 3B
Protein	PVX_096055 (HP)	PVX_115045 (COX2a)	PVX_097715 (MSP3)	PVX_114145 (MSP10)	PVX_090945 (HP)	PVX_079980 (HP)	PVX_117880 (RON2)	PVX_097745 (ADF1)	PVX_098582 (RBP1b)	PVX_099980 (MSP1-42)			Protein combinant result
Protein code	1	2	3	4	5	6	7	8	9	10		1+2	1+3	1+4	1+5	1+6	1+7	1+8	1+9	1+10	2+3	2+4	2+5	2+6	2+7	2+8	2+9	2+10	3+4	3+5	3+6	3+7	3+8	3+9	3+10	4+5	4+6	4+7	4+8	4+9	4+10	5+6	5+7	5+8	5+9	5+10	6+7	6+8	6+9
Positive	0.432432	0.378378	0.459459	0.459459	0.189189	0.162162	0.297297	0.432432	0.621622	0.783784		0.513514	0.567568	0.594595	0.432432	0.459459	0.459459	0.594595	0.72973	0.918919	0.540541	0.567568	0.378378	0.378378	0.432432	0.540541	0.756757	0.891892	0.540541	0.459459	0.459459	0.540541	0.540541	0.756757	0.891892	0.459459	0.459459	0.540541	0.567568	0.756757	0.864865	0.216216	0.297297	0.432432	0.621622	0.810811	0.324324	0.432432	0.648649
5-y-RI-1	1	1	1	1	1	0	1	1	1	0		1	1	1	1	1	1	1	1	1	1	1	1	1	1	1	1	1	1	1	1	1	1	1	1	1	1	1	1	1	1	1	1	1	1	1	1	1	1
5-y-RI-2	1	1	1	1	1	1	1	1	1	1		1	1	1	1	1	1	1	1	1	1	1	1	1	1	1	1	1	1	1	1	1	1	1	1	1	1	1	1	1	1	1	1	1	1	1	1	1	1
5-y-RI-3	1	0	0	0	0	0	0	0	1	1		1	1	1	1	1	1	1	1	1	0	0	0	0	0	0	1	1	0	0	0	0	0	1	1	0	0	0	0	1	1	0	0	0	1	1	0	0	1
5-y-RI-4	1	1	1	1	1	1	1	1	1	1		1	1	1	1	1	1	1	1	1	1	1	1	1	1	1	1	1	1	1	1	1	1	1	1	1	1	1	1	1	1	1	1	1	1	1	1	1	1
5-y-RI-5	0	0	0	0	0	0	0	0	0	1		0	0	0	0	0	0	0	0	1	0	0	0	0	0	0	0	1	0	0	0	0	0	0	1	0	0	0	0	0	1	0	0	0	0	1	0	0	0
5-y-RI-6	1	1	1	1	1	1	1	1	1	1		1	1	1	1	1	1	1	1	1	1	1	1	1	1	1	1	1	1	1	1	1	1	1	1	1	1	1	1	1	1	1	1	1	1	1	1	1	1
5-y-RI-7	0	0	0	0	0	0	0	0	0	0		0	0	0	0	0	0	0	0	0	0	0	0	0	0	0	0	0	0	0	0	0	0	0	0	0	0	0	0	0	0	0	0	0	0	0	0	0	0
5-y-RI-8	1	1	1	0	0	0	0	0	0	0		1	1	1	1	1	1	1	1	1	1	1	1	1	1	1	1	1	1	1	1	1	1	1	1	0	0	0	0	0	0	0	0	0	0	0	0	0	0
5-y-RI-9	0	1	0	0	0	0	0	0	0	0		1	0	0	0	0	0	0	0	0	1	1	1	1	1	1	1	1	0	0	0	0	0	0	0	0	0	0	0	0	0	0	0	0	0	0	0	0	0
5-y-RI-10	1	1	1	1	1	1	1	1	1	1		1	1	1	1	1	1	1	1	1	1	1	1	1	1	1	1	1	1	1	1	1	1	1	1	1	1	1	1	1	1	1	1	1	1	1	1	1	1
5-y-RI-11	1	0	0	0	0	0	1	0	1	0		1	1	1	1	1	1	1	1	1	0	0	0	0	1	0	1	0	0	0	0	1	0	1	0	0	0	1	0	1	0	0	1	0	1	0	1	0	1
5-y-RI-12	1	1	1	1	1	1	1	1	1	1		1	1	1	1	1	1	1	1	1	1	1	1	1	1	1	1	1	1	1	1	1	1	1	1	1	1	1	1	1	1	1	1	1	1	1	1	1	1
5-y-RI-13	0	0	0	0	0	0	0	0	1	1		0	0	0	0	0	0	0	1	1	0	0	0	0	0	0	1	1	0	0	0	0	0	1	1	0	0	0	0	1	1	0	0	0	1	1	0	0	1
5-y-RI-14	1	1	1	1	0	0	1	1	1	1		1	1	1	1	1	1	1	1	1	1	1	1	1	1	1	1	1	1	1	1	1	1	1	1	1	1	1	1	1	1	0	1	1	1	1	1	1	1
5-y-RI-15	1	0	1	1	0	0	0	0	0	0		1	1	1	1	1	1	1	1	1	1	1	0	0	0	0	0	0	1	1	1	1	1	1	1	1	1	1	1	1	1	0	0	0	0	0	0	0	0
5-y-RI-16	1	1	1	1	1	0	1	1	1	1		1	1	1	1	1	1	1	1	1	1	1	1	1	1	1	1	1	1	1	1	1	1	1	1	1	1	1	1	1	1	1	1	1	1	1	1	1	1
5-y-RI-17	0	0	0	0	0	0	0	0	0	1		0	0	0	0	0	0	0	0	1	0	0	0	0	0	0	0	1	0	0	0	0	0	0	1	0	0	0	0	0	1	0	0	0	0	1	0	0	0
5-y-RI-18	0	0	1	1	0	0	0	1	1	1		0	1	1	0	0	0	1	1	1	1	1	0	0	0	1	1	1	1	1	1	1	1	1	1	1	1	1	1	1	1	0	0	1	1	1	0	1	1
5-y-RI-19	0	0	0	0	0	0	0	0	0	0		0	0	0	0	0	0	0	0	0	0	0	0	0	0	0	0	0	0	0	0	0	0	0	0	0	0	0	0	0	0	0	0	0	0	0	0	0	0
5-y-RI-20	0	0	0	0	0	0	0	0	1	1		0	0	0	0	0	0	0	1	1	0	0	0	0	0	0	1	1	0	0	0	0	0	1	1	0	0	0	0	1	1	0	0	0	1	1	0	0	1
5-y-RI-21	0	0	0	0	0	0	1	0	1	1		0	0	0	0	0	1	0	1	1	0	0	0	0	1	0	1	1	0	0	0	1	0	1	1	0	0	1	0	1	1	0	1	0	1	1	1	0	1
5-y-RI-22	0	0	1	1	0	0	0	0	0	1		0	1	1	0	0	0	0	0	1	1	1	0	0	0	0	0	1	1	1	1	1	1	1	1	1	1	1	1	1	1	0	0	0	0	1	0	0	0
5-y-RI-23	0	0	1	1	0	0	0	1	1	1		0	1	1	0	0	0	1	1	1	1	1	0	0	0	1	1	1	1	1	1	1	1	1	1	1	1	1	1	1	1	0	0	1	1	1	0	1	1
5-y-RI-24	0	0	1	0	0	0	0	1	1	1		0	1	0	0	0	0	1	1	1	1	0	0	0	0	1	1	1	1	1	1	1	1	1	1	0	0	0	1	1	1	0	0	1	1	1	0	1	1
5-y-RI-25	0	0	0	0	0	0	0	1	1	1		0	0	0	0	0	0	1	1	1	0	0	0	0	0	1	1	1	0	0	0	0	1	1	1	0	0	0	1	1	1	0	0	1	1	1	0	1	1
5-y-RI-26	0	0	0	0	0	0	0	0	0	1		0	0	0	0	0	0	0	0	1	0	0	0	0	0	0	0	1	0	0	0	0	0	0	1	0	0	0	0	0	1	0	0	0	0	1	0	0	0
5-y-RI-27	0	0	0	1	0	0	0	1	1	1		0	0	1	0	0	0	1	1	1	0	1	0	0	0	1	1	1	1	0	0	0	1	1	1	1	1	1	1	1	1	0	0	1	1	1	0	1	1
5-y-RI-28	0	1	0	0	0	0	0	0	1	1		1	0	0	0	0	0	0	1	1	1	1	1	1	1	1	1	1	0	0	0	0	0	1	1	0	0	0	0	1	1	0	0	0	1	1	0	0	1
5-y-RI-29	1	1	0	0	0	0	1	1	0	1		1	1	1	1	1	1	1	1	1	1	1	1	1	1	1	1	1	0	0	0	1	1	0	1	0	0	1	1	0	1	0	1	1	0	1	1	1	0
5-y-RI-30	0	0	0	0	0	0	0	0	0	1		0	0	0	0	0	0	0	0	1	0	0	0	0	0	0	0	1	0	0	0	0	0	0	1	0	0	0	0	0	1	0	0	0	0	1	0	0	0
5-y-RI-31	1	1	1	1	0	0	0	0	0	0		1	1	1	1	1	1	1	1	1	1	1	1	1	1	1	1	1	1	1	1	1	1	1	1	1	1	1	1	1	1	0	0	0	0	0	0	0	0
5-y-RI-32	0	1	1	1	0	1	0	1	0	1		1	1	1	0	1	0	1	0	1	1	1	1	1	1	1	1	1	1	1	1	1	1	1	1	1	1	1	1	1	1	1	0	1	0	1	1	1	1
5-y-RI-33	1	0	0	1	0	0	0	0	1	1		1	1	1	1	1	1	1	1	1	0	1	0	0	0	0	1	1	1	0	0	0	0	1	1	1	1	1	1	1	1	0	0	0	1	1	0	0	1
5-y-RI-34	0	0	0	0	0	0	0	0	1	1		0	0	0	0	0	0	0	1	1	0	0	0	0	0	0	1	1	0	0	0	0	0	1	1	0	0	0	0	1	1	0	0	0	1	1	0	0	1
5-y-RI-35	1	0	1	0	0	0	0	1	1	1		1	1	1	1	1	1	1	1	1	1	0	0	0	0	1	1	1	1	1	1	1	1	1	1	0	0	0	1	1	1	0	0	1	1	1	0	1	1
5-y-RI-36	0	0	0	0	0	0	0	0	1	1		0	0	0	0	0	0	0	1	1	0	0	0	0	0	0	1	1	0	0	0	0	0	1	1	0	0	0	0	1	1	0	0	0	1	1	0	0	1
5-y-RI-37	0	0	0	1	0	0	0	0	0	1		0	0	1	0	0	0	0	0	1	0	1	0	0	0	0	0	1	1	0	0	0	0	0	1	1	1	1	1	1	1	0	0	0	0	1	0	0	0
5-y-RI
	PVX_096055 (HP)	PVX_115045 (COX2a)	PVX_097715 (MSP3)	PVX_114145 (MSP10)	PVX_090945 (HP)	PVX_079980 (HP)	PVX_117880 (RON2)	PVX_097745 (ADF1)	PVX_098582 (RBP1b)	PVX_099980 (MSP1-42)
PVX_096055 (HP)	43	51	57	59	43	46	46	59	73	92
PVX_115045 (COX2a)	0	38	54	57	38	38	43	54	76	89
PVX_097715 (MSP3)	0	0	46	46	46	46	54	54	76	89
PVX_114145 (MSP10)	0	0	0	46	46	46	54	57	76	86
PVX_090945 (HP)	0	0	0	0	19	22	30	43	62	81
PVX_079980 (HP)	0	0	0	0	0	16	32	43	65	78
PVX_117880 (RON2)	0	0	0	0	0	0	30	49	65	84
PVX_097745 (ADF1)	0	0	0	0	0	0	0	43	68	81
PVX_098582 (RBP1b)	0	0	0	0	0	0	0	0	62	78
PVX_099980 (MSP1-42)	0	0	0	0	0	0	0	0	0	84
Protein	PVX_096055 (HP)	PVX_115045 (COX2a)	PVX_097715 (MSP3)	PVX_114145 (MSP10)	PVX_090945 (HP)	PVX_079980 (HP)	PVX_117880 (RON2)	PVX_097745 (ADF1)	PVX_098582 (RBP1b)	PVX_099980 (MSP1-42)			Protein combinant result
Protein code	1	2	3	4	5	6	7	8	9	10		1+2	1+3	1+4	1+5	1+6	1+7	1+8	1+9	1+10	2+3	2+4	2+5	2+6	2+7	2+8	2+9	2+10	3+4	3+5	3+6	3+7	3+8	3+9	3+10	4+5	4+6	4+7	4+8	4+9	4+10	5+6	5+7	5+8	5+9	5+10	6+7	6+8	6+9
Positive	0.233333	0.566667	0.566667	0.4	0.266667	0.466667	0.333333	0.466667	0.793103	0.965517		0.566667	0.6	0.4	0.266667	0.466667	0.333333	0.466667	0.833333	0.966667	0.7	0.6	0.566667	0.6	0.566667	0.633333	0.933333	1	0.6	0.6	0.666667	0.633333	0.633333	0.9	0.966667	0.4	0.5	0.466667	0.533333	0.9	0.966667	0.466667	0.366667	0.466667	0.833333	0.966667	0.466667	0.533333	0.933333
12-y-RI-1	1	1	1	1	1	1	1	1	0	0		1	1	1	1	1	1	1	1	1	1	1	1	1	1	1	1	1	1	1	1	1	1	1	1	1	1	1	1	1	1	1	1	1	1	1	1	1	1
12-y-RI-2	0	0	0	0	0	0	0	0	1	1		0	0	0	0	0	0	0	1	1	0	0	0	0	0	0	1	1	0	0	0	0	0	1	1	0	0	0	0	1	1	0	0	0	1	1	0	0	1
12-y-RI-3	1	1	1	1	1	1	1	1	1	1		1	1	1	1	1	1	1	1	1	1	1	1	1	1	1	1	1	1	1	1	1	1	1	1	1	1	1	1	1	1	1	1	1	1	1	1	1	1
12-y-RI-4	0	0	1	0	0	0	0	1	1	1		0	1	0	0	0	0	1	1	1	1	0	0	0	0	1	1	1	1	1	1	1	1	1	1	0	0	0	1	1	1	0	0	1	1	1	0	1	1
12-y-RI-5	0	0	1	0	0	0	0	0	1	1		0	1	0	0	0	0	0	1	1	1	0	0	0	0	0	1	1	1	1	1	1	1	1	1	0	0	0	0	1	1	0	0	0	1	1	0	0	1
12-y-RI-6	1	1	1	1	1	1	1	1	1	1		1	1	1	1	1	1	1	1	1	1	1	1	1	1	1	1	1	1	1	1	1	1	1	1	1	1	1	1	1	1	1	1	1	1	1	1	1	1
12-y-RI-7	0	1	1	1	0	0	0	0	1	1		1	1	1	0	0	0	0	1	1	1	1	1	1	1	1	1	1	1	1	1	1	1	1	1	1	1	1	1	1	1	0	0	0	1	1	0	0	1
12-y-RI-8	0	1	1	0	0	0	0	1	1	1		1	1	0	0	0	0	1	1	1	1	1	1	1	1	1	1	1	1	1	1	1	1	1	1	0	0	0	1	1	1	0	0	1	1	1	0	1	1
12-y-RI-9	0	0	0	0	0	0	0	0	1	1		0	0	0	0	0	0	0	1	1	0	0	0	0	0	0	1	1	0	0	0	0	0	1	1	0	0	0	0	1	1	0	0	0	1	1	0	0	1
12-y-RI-10	0	0	0	0	0	0	0	0	1	1		0	0	0	0	0	0	0	1	1	0	0	0	0	0	0	1	1	0	0	0	0	0	1	1	0	0	0	0	1	1	0	0	0	1	1	0	0	1
12-y-RI-11	0	0	0	0	0	0	0	0	0	1		0	0	0	0	0	0	0	0	1	0	0	0	0	0	0	0	1	0	0	0	0	0	0	1	0	0	0	0	0	1	0	0	0	0	1	0	0	0
12-y-RI-12	0	0	0	0	0	0	0	0	1	1		0	0	0	0	0	0	0	1	1	0	0	0	0	0	0	1	1	0	0	0	0	0	1	1	0	0	0	0	1	1	0	0	0	1	1	0	0	1
12-y-RI-13	0	0	1	0	0	0	0	0	1	1		0	1	0	0	0	0	0	1	1	1	0	0	0	0	0	1	1	1	1	1	1	1	1	1	0	0	0	0	1	1	0	0	0	1	1	0	0	1
12-y-RI-14	0	1	1	1	0	1	1	1	0	1		1	1	1	0	1	1	1	0	1	1	1	1	1	1	1	1	1	1	1	1	1	1	1	1	1	1	1	1	1	1	1	1	1	0	1	1	1	1
12-y-RI-15	0	1	1	0	0	1	1	1	1	1		1	1	0	0	1	1	1	1	1	1	1	1	1	1	1	1	1	1	1	1	1	1	1	1	0	1	1	1	1	1	1	1	1	1	1	1	1	1
12-y-RI-16	0	0	0	0	0	0	0	0	1	1		0	0	0	0	0	0	0	1	1	0	0	0	0	0	0	1	1	0	0	0	0	0	1	1	0	0	0	0	1	1	0	0	0	1	1	0	0	1
12-y-RI-17	0	1	1	0	0	0	0	0	1	1		1	1	0	0	0	0	0	1	1	1	1	1	1	1	1	1	1	1	1	1	1	1	1	1	0	0	0	0	1	1	0	0	0	1	1	0	0	1
12-y-RI-18	1	1	1	1	1	1	1	1	1	1		1	1	1	1	1	1	1	1	1	1	1	1	1	1	1	1	1	1	1	1	1	1	1	1	1	1	1	1	1	1	1	1	1	1	1	1	1	1
12-y-RI-19	0	1	1	1	1	1	0	1	1	1		1	1	1	1	1	0	1	1	1	1	1	1	1	1	1	1	1	1	1	1	1	1	1	1	1	1	1	1	1	1	1	1	1	1	1	1	1	1
12-y-RI-20	1	1	1	1	1	1	1	1	1	1		1	1	1	1	1	1	1	1	1	1	1	1	1	1	1	1	1	1	1	1	1	1	1	1	1	1	1	1	1	1	1	1	1	1	1	1	1	1
12-y-RI-21	0	0	0	0	0	0	0	0	1	1		0	0	0	0	0	0	0	1	1	0	0	0	0	0	0	1	1	0	0	0	0	0	1	1	0	0	0	0	1	1	0	0	0	1	1	0	0	1
12-y-RI-22	1	1	1	1	1	1	1	1	0	1		1	1	1	1	1	1	1	1	1	1	1	1	1	1	1	1	1	1	1	1	1	1	1	1	1	1	1	1	1	1	1	1	1	1	1	1	1	1
12-y-RI-23	0	0	0	0	0	0	0	0	1	1		0	0	0	0	0	0	0	1	1	0	0	0	0	0	0	1	1	0	0	0	0	0	1	1	0	0	0	0	1	1	0	0	0	1	1	0	0	1
12-y-RI-24	0	1	0	0	0	0	0	0	0	0		1	0	0	0	0	0	0	0	0	1	1	1	1	1	1	1	1	0	0	0	0	0	0	0	0	0	0	0	0	0	0	0	0	0	0	0	0	0
12-y-RI-25	0	0	1	1	0	1	0	1	0	1		0	1	1	0	1	0	1	0	1	1	1	0	1	0	1	0	1	1	1	1	1	1	1	1	1	1	1	1	1	1	1	0	1	0	1	1	1	1
12-y-RI-26	1	1	0	1	1	1	1	1	1	1		1	1	1	1	1	1	1	1	1	1	1	1	1	1	1	1	1	1	1	1	1	1	1	1	1	1	1	1	1	1	1	1	1	1	1	1	1	1
12-y-RI-27	0	1	1	1	0	1	0	0	1	1		1	1	1	0	1	0	0	1	1	1	1	1	1	1	1	1	1	1	1	1	1	1	1	1	1	1	1	1	1	1	1	0	0	1	1	1	1	1
12-y-RI-28	0	0	0	0	0	0	0	0	1	1		0	0	0	0	0	0	0	1	1	0	0	0	0	0	0	1	1	0	0	0	0	0	1	1	0	0	0	0	1	1	0	0	0	1	1	0	0	1
12-y-RI-29	0	1	0	0	0	1	0	0	0	1		1	0	0	0	1	0	0	0	1	1	1	1	1	1	1	1	1	0	0	1	0	0	0	1	0	1	0	0	0	1	1	0	0	0	1	1	1	1
12-y-RI-30	0	1	0	0	0	1	1	1	1	1		1	0	0	0	1	1	1	1	1	1	1	1	1	1	1	1	1	0	0	1	1	1	1	1	0	1	1	1	1	1	1	1	1	1	1	1	1	1
12-y-RI
	PVX_096055 (HP)	PVX_115045 (COX2a)	PVX_097715 (MSP3)	PVX_114145 (MSP10)	PVX_090945 (HP)	PVX_079980 (HP)	PVX_117880 (RON2)	PVX_097745 (ADF1)	PVX_098582 (RBP1b)	PVX_099980 (MSP1-42)
PVX_096055 (HP)	23	57	60	40	27	47	33	47	83	97
PVX_115045 (COX2a)	0	57	70	60	57	60	57	63	93	100
PVX_097715 (MSP3)	0	0	57	60	60	67	63	63	90	97
PVX_114145 (MSP10)	0	0	0	40	40	50	47	53	90	97
PVX_090945 (HP)	0	0	0	0	27	47	37	47	83	97
PVX_079980 (HP)	0	0	0	0	0	47	47	53	93	97
PVX_117880 (RON2)	0	0	0	0	0	0	33	47	87	97
PVX_097745 (ADF1)	0	0	0	0	0	0	0	47	90	97
PVX_098582 (RBP1b)	0	0	0	0	0	0	0	0	79	97
PVX_099980 (MSP1-42)	0	0	0	0	0	0	0	0	0	93
Protein	PVX_096055 (HP)	PVX_115045 (COX2a)	PVX_097715 (MSP3)	PVX_114145 (MSP10)	PVX_090945 (HP)	PVX_079980 (HP)	PVX_117880 (RON2)	PVX_097745 (ADF1)	PVX_098582 (RBP1b)	PVX_099980 (MSP1-42)			Protein combinant result
Protein code	1	2	3	4	5	6	7	8	9	10		1+2	1+3	1+4	1+5	1+6	1+7	1+8	1+9	1+10	2+3	2+4	2+5	2+6	2+7	2+8	2+9	2+10	3+4	3+5	3+6	3+7	3+8	3+9	3+10	4+5	4+6	4+7	4+8	4+9	4+10	5+6	5+7	5+8	5+9	5+10	6+7	6+8	6+9
Positive	0.266667	0.433333	0.333333	0.266667	0.2	0.3	0.366667	0.366667	0.333333	0.566667		0.433333	0.366667	0.366667	0.3	0.333333	0.366667	0.4	0.366667	0.566667	0.466667	0.466667	0.433333	0.466667	0.433333	0.466667	0.433333	0.666667	0.4	0.333333	0.4	0.4	0.433333	0.4	0.566667	0.333333	0.4	0.4	0.4	0.4	0.6	0.3	0.366667	0.366667	0.333333	0.566667	0.4	0.433333	0.366667
30-y-RI-1	0	0	0	0	0	0	0	0	0	1		0	0	0	0	0	0	0	0	1	0	0	0	0	0	0	0	1	0	0	0	0	0	0	1	0	0	0	0	0	1	0	0	0	0	1	0	0	0
30-y-RI-2	0	0	0	0	0	0	0	0	0	0		0	0	0	0	0	0	0	0	0	0	0	0	0	0	0	0	0	0	0	0	0	0	0	0	0	0	0	0	0	0	0	0	0	0	0	0	0	0
30-y-RI-3	0	0	0	0	0	0	0	0	0	0		0	0	0	0	0	0	0	0	0	0	0	0	0	0	0	0	0	0	0	0	0	0	0	0	0	0	0	0	0	0	0	0	0	0	0	0	0	0
30-y-RI-4	0	1	1	1	1	1	1	1	1	1		1	1	1	1	1	1	1	1	1	1	1	1	1	1	1	1	1	1	1	1	1	1	1	1	1	1	1	1	1	1	1	1	1	1	1	1	1	1
30-y-RI-5	0	1	0	0	0	0	0	0	1	0		1	0	0	0	0	0	0	1	0	1	1	1	1	1	1	1	1	0	0	0	0	0	1	0	0	0	0	0	1	0	0	0	0	1	0	0	0	1
30-y-RI-6	1	1	1	0	0	1	1	0	1	1		1	1	1	1	1	1	1	1	1	1	1	1	1	1	1	1	1	1	1	1	1	1	1	1	0	1	1	0	1	1	1	1	0	1	1	1	1	1
30-y-RI-7	0	1	0	0	0	0	1	0	0	0		1	0	0	0	0	1	0	0	0	1	1	1	1	1	1	1	1	0	0	0	1	0	0	0	0	0	1	0	0	0	0	1	0	0	0	1	0	0
30-y-RI-8	1	1	1	0	1	1	1	1	1	1		1	1	1	1	1	1	1	1	1	1	1	1	1	1	1	1	1	1	1	1	1	1	1	1	1	1	1	1	1	1	1	1	1	1	1	1	1	1
30-y-RI-9	0	0	0	0	0	0	0	0	0	0		0	0	0	0	0	0	0	0	0	0	0	0	0	0	0	0	0	0	0	0	0	0	0	0	0	0	0	0	0	0	0	0	0	0	0	0	0	0
30-y-RI-10	0	0	0	0	0	0	0	0	0	0		0	0	0	0	0	0	0	0	0	0	0	0	0	0	0	0	0	0	0	0	0	0	0	0	0	0	0	0	0	0	0	0	0	0	0	0	0	0
30-y-RI-11	1	1	1	0	1	1	1	1	1	1		1	1	1	1	1	1	1	1	1	1	1	1	1	1	1	1	1	1	1	1	1	1	1	1	1	1	1	1	1	1	1	1	1	1	1	1	1	1
30-y-RI-12	0	0	0	0	0	0	0	0	0	1		0	0	0	0	0	0	0	0	1	0	0	0	0	0	0	0	1	0	0	0	0	0	0	1	0	0	0	0	0	1	0	0	0	0	1	0	0	0
30-y-RI-13	1	1	1	1	1	1	1	1	1	1		1	1	1	1	1	1	1	1	1	1	1	1	1	1	1	1	1	1	1	1	1	1	1	1	1	1	1	1	1	1	1	1	1	1	1	1	1	1
30-y-RI-14	0	1	1	1	0	0	1	1	1	1		1	1	1	0	0	1	1	1	1	1	1	1	1	1	1	1	1	1	1	1	1	1	1	1	1	1	1	1	1	1	0	1	1	1	1	1	1	1
30-y-RI-15	0	0	0	0	0	0	0	0	0	1		0	0	0	0	0	0	0	0	1	0	0	0	0	0	0	0	1	0	0	0	0	0	0	1	0	0	0	0	0	1	0	0	0	0	1	0	0	0
30-y-RI-16	0	0	0	0	0	0	0	0	0	1		0	0	0	0	0	0	0	0	1	0	0	0	0	0	0	0	1	0	0	0	0	0	0	1	0	0	0	0	0	1	0	0	0	0	1	0	0	0
30-y-RI-17	0	0	0	0	0	1	0	0	0	1		0	0	0	0	1	0	0	0	1	0	0	0	1	0	0	0	1	0	0	1	0	0	0	1	0	1	0	0	0	1	1	0	0	0	1	1	1	1
30-y-RI-18	0	0	0	0	0	0	0	0	0	0		0	0	0	0	0	0	0	0	0	0	0	0	0	0	0	0	0	0	0	0	0	0	0	0	0	0	0	0	0	0	0	0	0	0	0	0	0	0
30-y-RI-19	0	1	0	0	0	0	0	1	0	0		1	0	0	0	0	0	1	0	0	1	1	1	1	1	1	1	1	0	0	0	0	1	0	0	0	0	0	1	0	0	0	0	1	0	0	0	1	0
30-y-RI-20	0	0	0	1	0	0	0	0	0	0		0	0	1	0	0	0	0	0	0	0	1	0	0	0	0	0	0	1	0	0	0	0	0	0	1	1	1	1	1	1	0	0	0	0	0	0	0	0
30-y-RI-21	1	1	0	1	0	1	1	1	1	1		1	1	1	1	1	1	1	1	1	1	1	1	1	1	1	1	1	1	0	1	1	1	1	1	1	1	1	1	1	1	1	1	1	1	1	1	1	1
30-y-RI-22	0	0	0	0	0	0	0	1	0	0		0	0	0	0	0	0	1	0	0	0	0	0	0	0	1	0	0	0	0	0	0	1	0	0	0	0	0	1	0	0	0	0	1	0	0	0	1	0
30-y-RI-23	0	0	0	0	0	0	0	0	0	1		0	0	0	0	0	0	0	0	1	0	0	0	0	0	0	0	1	0	0	0	0	0	0	1	0	0	0	0	0	1	0	0	0	0	1	0	0	0
30-y-RI-24	0	0	1	0	0	0	0	0	0	1		0	1	0	0	0	0	0	0	1	1	0	0	0	0	0	0	1	1	1	1	1	1	1	1	0	0	0	0	0	1	0	0	0	0	1	0	0	0
30-y-RI-25	1	1	1	1	1	1	1	1	1	1		1	1	1	1	1	1	1	1	1	1	1	1	1	1	1	1	1	1	1	1	1	1	1	1	1	1	1	1	1	1	1	1	1	1	1	1	1	1
30-y-RI-26	1	1	1	1	0	0	1	1	0	1		1	1	1	1	1	1	1	1	1	1	1	1	1	1	1	1	1	1	1	1	1	1	1	1	1	1	1	1	1	1	0	1	1	0	1	1	1	0
30-y-RI-27	1	1	1	1	1	1	1	1	1	1		1	1	1	1	1	1	1	1	1	1	1	1	1	1	1	1	1	1	1	1	1	1	1	1	1	1	1	1	1	1	1	1	1	1	1	1	1	1
30-y-RI-28	0	0	0	0	0	0	0	0	0	0		0	0	0	0	0	0	0	0	0	0	0	0	0	0	0	0	0	0	0	0	0	0	0	0	0	0	0	0	0	0	0	0	0	0	0	0	0	0
30-y-RI-29	0	0	0	0	0	0	0	0	0	0		0	0	0	0	0	0	0	0	0	0	0	0	0	0	0	0	0	0	0	0	0	0	0	0	0	0	0	0	0	0	0	0	0	0	0	0	0	0
30-y-RI-30	0	0	0	0	0	0	0	0	0	0		0	0	0	0	0	0	0	0	0	0	0	0	0	0	0	0	0	0	0	0	0	0	0	0	0	0	0	0	0	0	0	0	0	0	0	0	0	0
30-y-RI
	PVX_096055 (HP)	PVX_115045 (COX2a)	PVX_097715 (MSP3)	PVX_114145 (MSP10)	PVX_090945 (HP)	PVX_079980 (HP)	PVX_117880 (RON2)	PVX_097745 (ADF1)	PVX_098582 (RBP1b)	PVX_099980 (MSP1-42)
PVX_096055 (HP)	27	43	37	37	30	33	37	40	37	57
PVX_115045 (COX2a)	0	43	47	47	43	47	43	47	43	67
PVX_097715 (MSP3)	0	0	33	40	33	40	40	43	40	57
PVX_114145 (MSP10)	0	0	0	27	33	40	40	40	40	60
PVX_090945 (HP)	0	0	0	0	20	30	37	37	33	57
PVX_079980 (HP)	0	0	0	0	0	30	40	43	37	57
PVX_117880 (RON2)	0	0	0	0	0	0	37	43	40	60
PVX_097745 (ADF1)	0	0	0	0	0	0	0	37	43	63
PVX_098582 (RBP1b)	0	0	0	0	0	0	0	0	33	60
PVX_099980 (MSP1-42)	0	0	0	0	0	0	0	0	0	57
[truncated: 7 more columns]

## Sheet: Figure 4C
		PvMSP1-42								PvGAMA								PBS
	Day 0	1040.5	1040.5	1040.5	1040.5	1040.5	1040.5	1040.5	1040.5	1533	1533	1533	1533	1533	1533	1533	1533	1533	918
	Day 13	18624	23991	8080	27579.2	31743.5	7204.5	20929.8	25876.8	7093	5274.5	9268.5	4629	8296	5607	5961.5	14221.5	918.5	505
	Day 27	50320.5	44251.5	34298.5	36681	30847.8	24990.8	20088.5	48490.8	46102.8	31861.8	34269.2	25728	24472	28873	14969.5	18280	1024.5	462
	Day 43	20850.5	36017.8	46011.5	46049	41470.8	43003.2	40212	32471.8	29383.5	28461	25448.2	30509	32918.5	28561	28035	46890.5	831	465

## Sheet: Figure 4D
		PBS								Day43 （GAMA)								Day43（MSP1-42)
	1:125	1321	1318	1321	1318	1321	1318	1321	1318	50867	60201	56662	52184	45862.5	44066	63839.5	55666	61591	65463	60463	51438	49539	62100	49543	55688
	1：250	796	1029	796	1029	796	1029	796	1029	44725	55444	50868.5	46548	39485	39606	57522	52225	65461	65466	65463	64450	53157.5	61135	55903	59422
	1:500	725	661	725	661	725	661	725	661	34383	40823.5	34199.5	30959	30032	32420	54774	56154	61763	64829	60454	56587	49335.5	58848	46931	47113
	1:1000	447	459	447	459	447	459	447	459	25094	30637	27085.5	34102	23663.5	25985	44655	35269	39675	50492	57978	55109	53190	63370	42518	41677
	1:2000	399	413	399	413	399	413	399	413	18557.5	20408	18598	18650	15878	13144.5	34016	34224	25080	33563.5	48693	30174	41941	46040	33231	31881
	1:4000	340	360	340	360	340	360	340	360	10715	12364	9714	9900	6928	5563	25715.5	20297.5	19141	21711	33321	37720	26076	29127	23701	23241
	1:8000	335	308	335	308	335	308	335	308	5824	6820	5795	6025	4060	3876	11295	10925.5	11777	11441.5	19051	17997	17196	18139	14956.5	15496
	1:16000	307	297	307	297	307	297	307	297	3219	3494	2542	2561	1800	2433	6437	6866	6767	7132	14103.5	15188	9609	10503	9252.5	8326

## Sheet: Figure 5A
		PB
			PvMSP1-42				PvGAMA				PBS
		Spleen	2.31	1.68	2.34	2.95	2.25	3.17	2.33	2.1	2.77	2.26	1.67	2.01
		Bone marrow	1.05	1.15	0.77	1.15	0.68	0.43	0.62	0.64	0.53	0.63	0.41	0.4
		PC
			PvMSP1-42				PvGAMA				PBS
		Spleen	1.04	0.92	1.1	0.84	0.67	0.82	0.63	0.74	0.69	0.51	0.45	0.55
		Bone marrow	0.88	0.93	0.99	0.75	0.67	0.64	0.72	0.93	0.63	0.47	0.61	0.77

## Sheet: Figure 5B
		CD93 PB
			PvMSP1-42				PvGAMA				PBS
		Spleen	683	706	614	818	475	416	502	604	437	482	325	386
		Bone marrow	1407	1417	1265	1333	1379	1218	1319	1433	1182	1283	1134	931
			PvMSP1-42				PvGAMA				PBS
		Spleen	0.683	0.706	0.614	0.818	0.475	0.416	0.502	0.604	0.437	0.482	0.325	0.386
		Bone marrow	1.407	1.417	1.265	1.333	1.379	1.218	1.319	1.433	1.182	1.283	1.134	0.931

## Sheet: Figure 5C
		CD93 PC
			PvMSP1-42				PvGAMA				PBS
		Spleen	1167	1240	1337	1539	1174	1251	1079	1451	887	1092	775	941
		Bone marrow	1352	1090	1244	1063	1361	1446	1245	1153	687	927	896	1069
		CD93 PC
			PvMSP1-42				PvGAMA				PBS
		Spleen	1.167	1.24	1.337	1.539	1.174	1.251	1.079	1.451	0.887	1.092	0.775	0.941
		Bone marrow	1.352	1.09	1.244	1.063	1.361	1.446	1.245	1.153	0.687	0.927	0.896	1.069

[truncated: 8 more sheets: Figure 5D, Figure 5E, Figure 6A, Figure 6B, Figure S1A, Figure S1B, Figure S2, Figure S4]
