# Supplementary material for: Plasmodium vivax serological exposure markers: PvMSP1-42-induced humoral and memory B-cell response generates long-lived antibodies
Source: PLoS Pathog. 2024 Jun 28;20(6):e1012334. doi: 10.1371/journal.ppat.1012334 (PMC11239109; doi:10.1371/journal.ppat.1012334)
Supplement: S2 Data — (ZIP) [file ppat.1012334.s013.zip]

Archive with 13 entries (12 files):
- IFA/
- IFA/PBS DAPI.jpg
- IFA/PBS DIC.jpg
- IFA/PBS FITC.jpg
- IFA/PBS Merge.jpg
- IFA/PvGAMA DAPI.jpg
- IFA/PvGAMA DIC.jpg
- IFA/PvGAMA FITC.jpg
- IFA/PvGAMA Merge.jpg
- IFA/PvMSP1-42 DAPI.jpg
- IFA/PvMSP1-42 DIC.jpg
- IFA/PvMSP1-42 FITC.jpg
- IFA/PvMSP1-42 Merge.jpg
